# Supplementary material for: 7-p-Tolyl-10,11-dihydro­benzo[h]furo[3,4-b]quinolin-8(7H)-one
Source: Acta Crystallogr Sect E Struct Rep Online. 2010 Feb 20;66(Pt 3):o668. doi: 10.1107/S160053681000591X (PMC2983703; doi:10.1107/S160053681000591X)
Supplement: Supplementary file 2 [file e-66-0o668-Isup2.hkl]

# 
# h,k,l, Fc-squared, Fo-squared, sigma(Fo-squared) and status flag 
# 
data_I
_shelx_title '  _070924b' 
_shelx_refln_list_code          4 
_shelx_F_calc_maximum      176.49 
_exptl_crystal_F_000       688.00 
_reflns_d_resolution_high  0.8301 
 
loop_ 
 _symmetry_equiv_pos_as_xyz 
 'x, y, z' 
 '-x, y+1/2, -z+1/2' 
 '-x, -y, -z' 
 'x, -y-1/2, z-1/2' 
 
_cell_length_a    10.6954 
_cell_length_b    13.0566 
_cell_length_c    12.1827 
_cell_angle_alpha  90.000 
_cell_angle_beta  107.322 
_cell_angle_gamma  90.000 
 
_shelx_F_squared_multiplier     1.000 
 
loop_ 
 _refln_index_h 
 _refln_index_k 
 _refln_index_l 
 _refln_F_squared_calc 
 _refln_F_squared_meas 
 _refln_F_squared_sigma 
 _refln_observed_status 
   2   0   0     1930.55     1779.28     10.11 o 
   3   0   0     7103.62     6968.59     25.40 o 
   4   0   0     2863.89     2866.89     16.19 o 
   5   0   0      169.28      176.99      4.82 o 
   6   0   0       68.75       59.05      5.59 o 
   7   0   0       69.57       58.73      4.20 o 
   8   0   0        9.68       10.59      3.09 o 
   9   0   0      100.44      122.99      5.44 o 
  10   0   0       92.28       66.80     23.69 o 
  11   0   0      224.93      289.40     32.42 o 
  12   0   0       29.50       39.28     12.62 o 
   2   1   0       65.45       53.15      2.72 o 
   3   1   0       39.43       39.45      3.13 o 
   4   1   0     1309.21     1232.57      9.52 o 
   5   1   0       13.19        9.79      1.94 o 
   6   1   0      230.88      212.22      5.62 o 
   7   1   0       95.89      102.75      3.40 o 
   8   1   0       18.32       15.90      2.45 o 
   9   1   0      336.32      366.93      9.83 o 
  10   1   0       42.37       40.59      4.91 o 
  11   1   0       23.05       24.56      6.78 o 
  12   1   0       82.53       79.15     13.48 o 
   0   2   0      280.38      292.89      5.19 o 
   1   2   0      329.67      239.25      2.84 o 
   2   2   0     2319.66     2148.38     10.74 o 
   3   2   0     2641.08     2527.93     12.34 o 
   4   2   0      117.86      132.95      2.85 o 
   5   2   0     1471.75     1403.83     15.63 o 
   6   2   0       34.19       29.03      3.32 o 
   7   2   0        6.68       12.64      3.91 o 
   8   2   0      186.95      198.86      7.70 o 
   9   2   0      431.95      443.55     12.36 o 
  10   2   0       31.05       31.63      4.30 o 
  11   2   0       63.54       63.84      7.90 o 
  12   2   0        8.11       14.17      4.84 o 
   1   3   0      120.33      146.06      2.82 o 
   2   3   0      561.47      470.41      5.45 o 
   3   3   0      105.06      111.36      3.11 o 
   4   3   0        6.85        8.86      1.33 o 
   5   3   0       35.13       24.88      3.18 o 
   6   3   0      249.20      258.37      7.55 o 
   7   3   0        1.89        8.07      2.52 o 
   8   3   0       54.65       59.72      5.55 o 
   9   3   0        0.32        4.27      2.54 o 
  10   3   0       64.93       74.35      9.07 o 
  11   3   0       35.28       49.21      9.42 o 
  12   3   0       15.13       16.34      5.49 o 
   0   4   0     1014.48      930.77      9.75 o 
   1   4   0       15.97        9.98      2.32 o 
   2   4   0       31.42       27.60      2.07 o 
   3   4   0        1.09       -0.82      1.59 o 
   4   4   0      729.36      733.30      7.63 o 
   5   4   0      203.84      206.32      4.19 o 
   6   4   0     1295.88     1279.85     14.93 o 
   7   4   0      152.45      151.03      8.99 o 
   8   4   0       27.08       28.53      5.12 o 
   9   4   0       66.40       68.78      7.12 o 
  10   4   0       21.65       18.72      4.69 o 
  11   4   0       32.84       32.93      7.19 o 
   1   5   0       21.39       18.85      2.54 o 
   2   5   0      743.68      772.89      6.84 o 
   3   5   0     1905.52     2058.70     13.79 o 
   4   5   0      254.74      262.07      5.21 o 
   5   5   0      292.84      312.25      5.72 o 
   6   5   0      130.34      147.26      4.06 o 
   7   5   0       19.22       24.77      4.18 o 
   8   5   0        6.40        5.14      3.32 o 
   9   5   0       13.18       10.05      2.39 o 
  10   5   0       15.31       16.61      3.93 o 
  11   5   0       44.09       59.35     14.10 o 
   0   6   0       28.14       27.39      7.29 o 
   1   6   0       14.18       18.51      2.35 o 
   2   6   0     1545.79     1682.78     12.24 o 
   3   6   0        3.54        5.94      1.39 o 
   4   6   0        2.13        3.51      1.68 o 
   5   6   0        1.17        5.52      1.51 o 
   6   6   0       75.06       63.31      3.84 o 
   7   6   0       35.43       34.48      2.48 o 
   8   6   0      114.80      102.67      7.04 o 
   9   6   0       21.18       19.37      3.03 o 
  10   6   0        2.25       10.10      2.94 o 
  11   6   0       13.74       15.02      4.98 o 
   1   7   0      106.94       94.24      3.96 o 
   2   7   0      871.53      908.08     15.08 o 
   3   7   0        1.02        5.06      2.11 o 
   4   7   0       37.80       38.02      2.76 o 
   5   7   0      545.85      588.34      8.62 o 
   6   7   0      264.27      283.64      6.48 o 
   7   7   0       12.17        4.64      2.41 o 
   8   7   0       18.33       19.22      3.64 o 
   9   7   0       14.36       15.88      4.11 o 
  10   7   0       18.35       18.27      5.50 o 
  11   7   0        0.63        9.41      5.11 o 
   0   8   0      239.81      245.34     22.76 o 
   1   8   0      173.86      194.55      5.18 o 
   2   8   0      277.12      273.11      6.83 o 
   3   8   0      486.13      550.13      6.96 o 
   4   8   0      392.49      391.56      6.53 o 
   5   8   0      223.35      234.48      5.91 o 
   6   8   0        0.54        4.93      2.07 o 
   7   8   0      148.03      152.69      5.57 o 
   8   8   0      137.55      122.54      5.51 o 
   9   8   0        0.02       14.87      4.35 o 
  10   8   0       21.60       14.73      5.22 o 
   1   9   0        3.46        6.03      2.77 o 
   2   9   0        0.48        5.92      3.01 o 
   3   9   0       70.70       68.70      4.26 o 
   4   9   0      442.04      511.35      9.27 o 
   5   9   0      212.44      194.91      5.62 o 
   6   9   0       35.95       29.31      3.01 o 
   7   9   0        4.34        6.11      2.03 o 
   8   9   0       48.70       44.36      4.40 o 
   9   9   0        0.60       10.57      7.44 o 
  10   9   0        8.00       18.53      7.48 o 
   0  10   0      140.77      117.26     15.92 o 
   1  10   0      479.32      502.24     11.82 o 
   2  10   0      159.22      156.17      6.18 o 
   3  10   0     1340.64     1381.82     21.22 o 
   4  10   0       37.96       32.28      4.17 o 
   5  10   0       12.27        8.84      1.35 o 
   6  10   0        2.65        4.13      1.69 o 
   7  10   0        7.08        7.18      2.02 o 
   8  10   0       11.19       12.23      5.17 o 
   9  10   0       25.87       33.81      6.79 o 
   1  11   0      690.96      717.22      8.91 o 
   2  11   0       91.82       92.53      6.04 o 
   3  11   0      383.41      381.46     10.88 o 
   4  11   0        1.81        4.69      2.34 o 
   5  11   0       11.18        4.57      3.14 o 
   6  11   0        0.56        3.53      3.22 o 
   7  11   0       44.95       45.93      5.81 o 
   8  11   0        0.65       11.48      7.63 o 
   0  12   0      164.22      146.65     19.47 o 
   1  12   0       91.71       89.37     12.73 o 
   2  12   0        0.09       -0.57      2.91 o 
   3  12   0        1.82       -0.55      2.78 o 
   4  12   0       11.00        9.16      3.27 o 
   5  12   0        0.27        2.41      2.85 o 
   6  12   0        0.01        8.97      2.65 o 
   7  12   0       54.81       46.48      7.00 o 
   1  13   0      226.11      237.96     21.30 o 
   2  13   0        8.20        7.54      3.56 o 
   3  13   0       64.86       66.06      6.19 o 
   4  13   0       10.54       12.51      5.30 o 
   5  13   0        6.07        9.01      5.38 o 
   6  13   0       34.20       24.68      5.16 o 
   0  14   0      195.17      229.89     24.21 o 
   1  14   0       11.12       17.43      9.97 o 
   2  14   0        0.71       12.32      3.96 o 
   3  14   0       29.82       32.63      9.55 o 
   4  14   0        7.44        6.67      3.30 o 
   5  14   0       23.89       32.48      8.16 o 
   1  15   0        6.82       27.06      8.52 o 
   2  15   0       86.39      107.32     15.59 o 
   3  15   0       10.43        7.76     10.40 o 
 -12   1   1        5.58       14.21     13.60 o 
 -11   1   1        2.14        1.74      8.26 o 
 -10   1   1       85.47       88.77      5.61 o 
  -9   1   1        1.35        4.49      1.88 o 
  -8   1   1      408.77      425.55      8.50 o 
  -7   1   1       16.29       13.90      2.74 o 
  -6   1   1       51.82       48.20      3.66 o 
  -5   1   1      120.16       97.54      4.14 o 
  -4   1   1      152.33      137.40      4.36 o 
  -3   1   1      134.55      122.57      4.08 o 
  -2   1   1      213.35      177.88      2.87 o 
   1   1   1      771.47      671.00      5.07 o 
   2   1   1    18707.84    17621.85     41.86 o 
   3   1   1     2046.33     1967.91     12.82 o 
   4   1   1       14.14       10.86      1.55 o 
   5   1   1        2.59        5.26      2.25 o 
   6   1   1        4.96        5.71      2.41 o 
   7   1   1        0.58        3.34      1.60 o 
   8   1   1       92.04       91.28      3.79 o 
   9   1   1        6.39        7.04      1.37 o 
  10   1   1       76.11       71.53     10.19 o 
  11   1   1       20.57       30.08     17.94 o 
 -12   2   1      106.83      124.47     15.68 o 
 -11   2   1       41.60       34.09      6.37 o 
 -10   2   1        1.70        5.53      5.40 o 
  -9   2   1      238.57      251.61     17.95 o 
  -8   2   1      246.10      237.76      7.70 o 
  -7   2   1       99.27       97.91      5.65 o 
  -6   2   1      160.77      182.45      6.16 o 
  -5   2   1      504.73      490.61      8.11 o 
  -4   2   1      104.82       91.54      4.14 o 
  -3   2   1      217.28      173.74      4.07 o 
  -2   2   1       31.85       55.13      3.00 o 
  -1   2   1    11493.35    10538.61     31.08 o 
   0   2   1       47.57       50.48      2.32 o 
   1   2   1     2231.01     2050.62      9.80 o 
   2   2   1     4217.48     4094.87     14.59 o 
   3   2   1     3433.69     3310.30     13.66 o 
   4   2   1      785.26      694.96      7.21 o 
   5   2   1        1.75        7.15      1.26 o 
   6   2   1      157.80      163.86      4.54 o 
   7   2   1       78.36       69.92      3.39 o 
   8   2   1        1.48        2.11      2.80 o 
   9   2   1        1.35        4.50      3.02 o 
  10   2   1      218.82      234.24     12.97 o 
  11   2   1        4.16        5.09      3.92 o 
 -12   3   1        0.43       -1.96     13.38 o 
 -11   3   1       12.79       13.66      4.32 o 
 -10   3   1       17.70       16.30      5.20 o 
  -9   3   1      171.94      164.17      8.04 o 
  -8   3   1       90.26       83.58      6.01 o 
  -7   3   1        9.31       14.97      2.69 o 
  -6   3   1      159.04      162.64      6.01 o 
  -5   3   1      255.92      253.22      6.72 o 
  -4   3   1      173.65      192.88      3.67 o 
  -3   3   1     1921.66     1878.47     10.62 o 
  -2   3   1     2785.04     2667.24     11.96 o 
  -1   3   1      122.69      150.03      3.20 o 
   0   3   1      843.83      818.36      5.83 o 
   1   3   1      504.37      492.76      6.01 o 
   2   3   1      795.03      668.79      6.26 o 
   3   3   1      463.20      466.22      6.07 o 
   4   3   1      176.79      202.98      4.40 o 
   5   3   1      101.42       97.79      3.53 o 
   6   3   1        1.35        7.67      1.84 o 
   7   3   1        0.12        5.05      1.62 o 
   8   3   1      429.31      460.99     12.34 o 
   9   3   1        0.07        7.15      2.23 o 
  10   3   1       53.14       45.29     17.00 o 
  11   3   1       33.09       24.20      5.27 o 
 -12   4   1        3.19       18.28      9.53 o 
 -11   4   1        1.17        8.22      3.18 o 
 -10   4   1        3.43        6.12      6.46 o 
  -9   4   1      115.88      109.69      6.84 o 
  -8   4   1        8.79        9.85      3.28 o 
  -7   4   1        4.86        5.52      2.96 o 
  -6   4   1     1248.23     1376.24     15.21 o 
  -5   4   1        1.16        3.23      1.90 o 
  -4   4   1     2139.51     2265.58     14.48 o 
  -3   4   1      902.39      925.07      8.87 o 
  -2   4   1       12.75       15.88      1.75 o 
  -1   4   1       35.53       46.56      2.04 o 
   0   4   1      449.99      358.99      4.01 o 
   1   4   1       37.81       22.18      1.82 o 
   2   4   1      577.43      584.32      6.16 o 
   3   4   1      128.95      128.18      3.79 o 
   4   4   1      102.75      109.49      4.27 o 
   5   4   1     1041.26     1098.25      9.66 o 
   6   4   1      269.33      265.88      5.20 o 
   7   4   1      122.66      130.41      4.98 o 
   8   4   1      331.93      327.36     10.42 o 
   9   4   1        4.35        5.27      4.35 o 
  10   4   1       27.63       16.95      5.03 o 
  11   4   1       41.04       16.21      9.17 o 
 -11   5   1        9.04       10.40      7.16 o 
 -10   5   1        9.26       13.08      3.80 o 
  -9   5   1        6.51        5.88      2.51 o 
  -8   5   1       16.19       15.02      3.52 o 
  -7   5   1      164.86      166.71      7.34 o 
  -6   5   1      284.22      284.62      5.71 o 
  -5   5   1      465.03      499.70      6.77 o 
  -4   5   1      142.27      169.68      4.23 o 
  -3   5   1      179.49      179.57      3.79 o 
  -2   5   1      538.70      494.60      5.24 o 
  -1   5   1        2.08        5.16      2.30 o 
   0   5   1      213.59      201.15      3.22 o 
   1   5   1      352.59      370.99      4.67 o 
   2   5   1      159.95      184.14      3.94 o 
   3   5   1       16.09       11.67      1.95 o 
   4   5   1      961.96      929.51      9.08 o 
   5   5   1       29.61       34.04      2.64 o 
   6   5   1        3.52        5.48      2.87 o 
   7   5   1      179.23      195.87      4.56 o 
   8   5   1      104.46       97.59      7.76 o 
   9   5   1        2.26        9.60      4.23 o 
  10   5   1        2.64        6.10      2.86 o 
  11   5   1        8.80       12.59      4.52 o 
 -11   6   1        7.00        8.22      6.97 o 
 -10   6   1        4.49        2.42      8.60 o 
  -9   6   1       72.72       69.44      8.66 o 
  -8   6   1        2.00        8.02      2.95 o 
  -7   6   1        7.16        8.03      2.22 o 
  -6   6   1      126.07      127.47      5.85 o 
  -5   6   1        4.47        5.76      1.65 o 
  -4   6   1       45.26       48.24      3.53 o 
  -3   6   1     1475.25     1674.30     11.43 o 
  -2   6   1       23.96       27.02      3.57 o 
  -1   6   1     2104.93     2209.07     16.81 o 
   0   6   1      803.79      873.81      6.90 o 
   1   6   1      217.28      221.78      3.69 o 
   2   6   1     2598.92     2756.65     20.33 o 
   3   6   1      147.20      133.67      3.97 o 
   4   6   1       74.19       79.72      4.05 o 
   5   6   1      157.49      170.38      5.26 o 
   6   6   1        0.91        2.72      2.25 o 
   7   6   1       44.59       39.60      3.05 o 
   8   6   1        5.55       12.37      2.74 o 
   9   6   1        6.40       -2.24      6.80 o 
  10   6   1       11.52       16.75      3.73 o 
  11   6   1        4.00        9.31      5.35 o 
 -11   7   1      112.03      102.66     11.01 o 
 -10   7   1      105.38      101.65     12.45 o 
  -9   7   1        0.17        5.15      3.14 o 
  -8   7   1        7.39        6.65      2.79 o 
  -7   7   1        3.56        6.07      2.47 o 
  -6   7   1       22.63       18.88      2.25 o 
  -5   7   1      270.78      250.69      5.78 o 
  -4   7   1      265.05      280.00      5.94 o 
  -3   7   1      364.68      439.19      5.31 o 
  -2   7   1       83.48       87.36      4.29 o 
  -1   7   1      378.72      371.69      6.75 o 
   0   7   1        2.15        4.22      1.61 o 
   1   7   1       33.13       33.89      2.26 o 
   2   7   1       33.12       34.75      2.22 o 
   3   7   1      186.09      160.99      5.05 o 
   4   7   1        5.96       12.10      2.83 o 
   5   7   1      246.19      266.52      6.31 o 
   6   7   1       25.40       26.57      2.65 o 
   7   7   1      187.53      168.82      5.63 o 
   8   7   1        0.00        5.04      3.65 o 
   9   7   1        5.21        5.73      3.29 o 
  10   7   1       25.83       17.01      4.83 o 
 -10   8   1       12.84       14.69      6.35 o 
  -9   8   1       24.10       21.54      6.52 o 
  -8   8   1        7.04        9.21      3.03 o 
  -7   8   1      143.05      129.08      4.74 o 
  -6   8   1       52.11       52.95      3.67 o 
  -5   8   1      159.07      155.02      4.81 o 
  -4   8   1       31.70       30.35      2.41 o 
  -3   8   1      166.83      196.59      6.36 o 
  -2   8   1      322.49      343.49      7.51 o 
  -1   8   1      323.33      353.53      6.66 o 
   0   8   1      337.48      331.85      6.08 o 
   1   8   1      613.10      616.01     15.11 o 
   2   8   1      206.78      210.38      4.33 o 
   3   8   1      622.30      678.86      7.72 o 
   4   8   1       61.16       58.04      5.12 o 
   5   8   1      103.39      112.38      4.78 o 
   6   8   1       27.44       19.31      2.48 o 
   7   8   1       34.42       23.66      2.79 o 
   8   8   1       17.41       11.47      2.21 o 
   9   8   1        6.07        8.31      3.01 o 
  10   8   1       25.38       14.31      4.49 o 
 -10   9   1        1.61        7.90      3.43 o 
  -9   9   1       43.69       71.08     10.75 o 
  -8   9   1       33.44       31.00      4.05 o 
  -7   9   1       47.81       26.61      3.22 o 
  -6   9   1        1.26        6.16      1.74 o 
  -5   9   1      123.80      141.73      4.88 o 
  -4   9   1      229.74      206.16      7.37 o 
  -3   9   1        4.23        5.39      2.74 o 
  -2   9   1      315.01      322.41      8.06 o 
  -1   9   1       91.38      100.27      4.51 o 
   0   9   1       83.22       92.03      4.48 o 
   1   9   1       31.94       32.31      3.14 o 
   2   9   1      105.62       94.91      6.17 o 
   3   9   1      179.19      165.80      4.47 o 
   4   9   1      155.21      173.47      5.10 o 
   5   9   1      223.71      253.80      6.74 o 
   6   9   1      383.46      354.30      8.89 o 
   7   9   1       44.40       46.02      4.49 o 
   8   9   1       11.23        7.36      2.46 o 
   9   9   1        9.05        3.25      4.86 o 
  -9  10   1       35.48       26.13      5.23 o 
  -8  10   1       74.95       79.03      6.35 o 
  -7  10   1       39.99       42.73      3.93 o 
  -6  10   1      464.04      448.99     11.43 o 
  -5  10   1       58.75       50.38      3.28 o 
  -4  10   1      155.13      160.60      7.58 o 
  -3  10   1      189.24      185.74     12.22 o 
  -2  10   1       15.40       13.23      2.56 o 
  -1  10   1      481.80      479.41      7.85 o 
   0  10   1      131.62      120.85     13.23 o 
   1  10   1       60.40       55.15      3.81 o 
   2  10   1       52.70       49.70      4.38 o 
   3  10   1      634.15      647.14     13.24 o 
   4  10   1       43.27       43.38      3.79 o 
   5  10   1       60.41       67.14      4.69 o 
   6  10   1       39.51       31.33      3.58 o 
   7  10   1       17.53       13.75      3.01 o 
   8  10   1      176.00      200.77     15.54 o 
   9  10   1        5.03        3.97      6.81 o 
  -9  11   1        1.12        6.09      9.33 o 
  -8  11   1        1.96        5.35     11.54 o 
  -7  11   1       22.29       22.03      3.70 o 
  -6  11   1        4.33        3.06      1.85 o 
  -5  11   1      100.27      100.61      6.28 o 
  -4  11   1       29.38       27.26      3.63 o 
  -3  11   1      153.79      157.12      6.95 o 
  -2  11   1      533.40      537.70     11.07 o 
  -1  11   1     1037.48     1094.88     10.38 o 
   0  11   1      874.34      973.98     31.64 o 
   1  11   1      316.27      318.67      6.59 o 
   2  11   1      403.86      422.62     11.52 o 
   3  11   1      354.38      354.72     10.20 o 
   4  11   1      166.37      147.29      7.92 o 
   5  11   1       18.61       14.71      2.37 o 
   6  11   1       61.76       39.24      5.79 o 
   7  11   1        7.91       11.50      4.45 o 
   8  11   1        0.88        3.30     11.82 o 
  -8  12   1       18.00       20.46      7.20 o 
  -7  12   1       14.94       16.59      4.71 o 
  -6  12   1        5.08        9.52      3.63 o 
  -5  12   1       25.41       13.33      3.48 o 
  -4  12   1       55.77       42.44     16.59 o 
  -3  12   1      106.64      106.43      6.83 o 
  -2  12   1       39.97       36.30      4.88 o 
  -1  12   1     1990.94     2075.30     41.80 o 
   0  12   1      121.98      125.99     13.13 o 
   1  12   1      154.17      134.24     13.75 o 
   2  12   1      284.38      263.73      9.74 o 
   3  12   1      386.39      368.28     12.69 o 
   4  12   1      125.08      123.20      6.94 o 
   5  12   1       48.07       36.25      7.07 o 
   6  12   1        6.77        1.97      3.62 o 
   7  12   1        4.35        6.40      5.57 o 
  -7  13   1        1.04        7.11      3.22 o 
  -6  13   1       11.92       10.87      4.96 o 
  -5  13   1        0.47        4.22      4.25 o 
  -4  13   1       52.16       46.90      8.24 o 
  -3  13   1        2.49        8.88      2.75 o 
  -2  13   1      213.83      240.80     11.01 o 
  -1  13   1       90.33      106.42     18.84 o 
   0  13   1      129.07      131.03     14.13 o 
   1  13   1       96.58       99.07     14.24 o 
   2  13   1       37.44       37.19      4.29 o 
   3  13   1        1.09        5.17      3.79 o 
   4  13   1        9.56        7.89      7.98 o 
   5  13   1       29.38       29.85      4.95 o 
   6  13   1       47.86       37.76      6.21 o 
  -5  14   1        2.25       -2.54      7.45 o 
  -4  14   1        7.72       10.31      5.60 o 
  -3  14   1       26.67       29.90      7.17 o 
  -2  14   1      145.17      160.01     27.20 o 
  -1  14   1        3.56        6.77     20.03 o 
   0  14   1        0.01        9.27      7.01 o 
   1  14   1        1.68        0.44      7.03 o 
   2  14   1       13.47        7.18      5.37 o 
   3  14   1        0.02       -8.23      8.23 o 
   4  14   1       69.30       74.31     11.48 o 
   5  14   1       20.19       18.92      4.80 o 
  -3  15   1       40.32       58.23     11.79 o 
  -2  15   1        1.48       17.58     17.69 o 
  -1  15   1       29.45       32.29     11.59 o 
   0  15   1        6.01        3.56      8.12 o 
   1  15   1        3.40        4.49      5.29 o 
   2  15   1        4.65       19.07      9.86 o 
   3  15   1        6.40       22.80      8.17 o 
 -12   0   2      213.75      224.31     30.45 o 
 -11   0   2       29.45       35.92     11.29 o 
 -10   0   2       11.26       -4.33     12.83 o 
  -9   0   2       20.03       18.02      3.01 o 
  -8   0   2       14.38       13.39      2.57 o 
  -7   0   2      379.03      417.63     17.89 o 
  -6   0   2      220.64      239.76      5.64 o 
  -5   0   2      216.03      220.70      5.29 o 
  -4   0   2      752.18      687.99      8.35 o 
  -3   0   2     1268.42     1199.81     10.31 o 
  -2   0   2    17888.82    16605.77     47.33 o 
  -1   0   2     1199.77     1091.16      9.65 o 
   0   0   2       76.22       60.82      3.80 o 
   1   0   2    31147.72    29545.88     60.04 o 
   3   0   2     1710.74     1681.94     18.46 o 
   4   0   2      110.90      127.98      6.36 o 
   5   0   2     1487.94     1598.81     18.13 o 
   6   0   2      303.80      310.17      8.91 o 
   7   0   2       30.69       29.41      3.76 o 
   8   0   2        9.60        6.93      2.78 o 
   9   0   2      108.65      118.92      7.73 o 
  10   0   2      214.40      223.77     13.74 o 
  11   0   2       17.16       13.83     11.57 o 
 -12   1   2       22.77       32.44      9.48 o 
 -11   1   2      143.94      154.80     19.97 o 
 -10   1   2        0.35        1.16      3.58 o 
  -9   1   2       43.04       35.68      4.94 o 
  -8   1   2       78.44       78.56      5.45 o 
  -7   1   2      176.26      178.23      6.08 o 
  -6   1   2        0.21        1.28      2.99 o 
  -5   1   2      223.93      213.91      4.10 o 
  -4   1   2      525.48      509.74      5.85 o 
  -3   1   2      512.34      476.72      6.35 o 
  -2   1   2     8891.09     8353.93     25.82 o 
  -1   1   2      941.72      866.45      6.63 o 
   0   1   2     2758.96     2518.70     10.56 o 
   1   1   2     4284.44     4069.76     22.59 o 
   2   1   2     7134.76     6515.53     21.77 o 
   3   1   2      726.21      648.99      6.86 o 
   4   1   2      751.83      746.49      8.45 o 
   5   1   2      228.13      224.42      5.16 o 
   6   1   2      197.30      202.45      5.29 o 
   7   1   2        3.05        9.70      1.91 o 
   8   1   2        0.86       10.10      5.95 o 
   9   1   2      236.52      254.87      7.56 o 
  10   1   2        9.72       10.36      3.40 o 
  11   1   2        5.47       22.08      9.24 o 
 -12   2   2      240.85      331.56     24.20 o 
 -11   2   2        1.24        2.24      6.11 o 
 -10   2   2       10.01       10.19      2.33 o 
  -9   2   2        0.17        5.71      2.72 o 
  -8   2   2       27.84       23.59      3.45 o 
  -7   2   2     1201.67     1301.06     13.98 o 
  -6   2   2      682.09      735.27     12.60 o 
  -5   2   2       28.20       32.39      3.21 o 
  -4   2   2      154.76      166.82      3.73 o 
  -3   2   2     9236.73     8942.46     33.08 o 
  -2   2   2       18.65       20.95      2.59 o 
  -1   2   2      302.33      274.46      4.24 o 
   0   2   2      133.79      128.37      4.19 o 
   1   2   2      903.11      848.38      7.78 o 
   2   2   2      842.88      774.24      7.31 o 
   3   2   2      696.02      640.87      7.35 o 
   4   2   2       17.84       19.44      2.43 o 
   5   2   2     1125.31     1160.72     10.17 o 
   6   2   2      124.53      140.56      4.84 o 
   7   2   2      148.20      133.08      5.05 o 
   8   2   2      390.95      397.87      9.03 o 
   9   2   2       17.71       15.80      2.68 o 
  10   2   2      207.76      197.01     14.40 o 
  11   2   2       10.68       11.63      6.30 o 
 -12   3   2       11.97       23.77      8.30 o 
 -11   3   2       14.38       11.03     10.50 o 
 -10   3   2       28.83       24.66      8.28 o 
  -9   3   2      150.84      146.09      7.80 o 
  -8   3   2       33.87       31.19      4.04 o 
  -7   3   2       35.50       34.30      3.68 o 
  -6   3   2       51.96       58.19      4.25 o 
  -5   3   2      141.32      121.61      2.71 o 
  -4   3   2      278.55      252.77      4.35 o 
  -3   3   2      130.91      134.32      3.36 o 
  -2   3   2      517.01      470.92      5.24 o 
  -1   3   2     5867.25     5406.44     20.80 o 
   0   3   2      276.27      244.28      4.71 o 
   1   3   2      153.36      138.27      4.51 o 
   2   3   2      205.98      202.89      4.42 o 
   3   3   2       29.16       21.51      2.35 o 
   4   3   2        1.01        5.06      3.09 o 
   5   3   2      562.17      578.49      7.74 o 
   6   3   2      117.49      116.67      4.65 o 
   7   3   2       37.62       44.25      3.35 o 
   8   3   2      332.49      329.25      7.18 o 
   9   3   2       19.80       17.99      4.99 o 
  10   3   2       32.48       26.91      5.55 o 
  11   3   2        0.52        6.58      4.05 o 
 -12   4   2        1.16       10.33      6.16 o 
 -11   4   2       36.61       23.07      8.92 o 
 -10   4   2       44.18       47.27      5.62 o 
  -9   4   2      110.45      116.52      6.88 o 
  -8   4   2      282.01      270.28      8.39 o 
  -7   4   2      143.89      144.72      6.83 o 
  -6   4   2      157.97      147.42      6.52 o 
  -5   4   2      182.08      194.17      4.96 o 
  -4   4   2     4187.81     4240.64     24.30 o 
  -3   4   2     3715.27     3746.30     20.07 o 
  -2   4   2      128.11      128.48      3.19 o 
  -1   4   2      234.03      226.72      3.85 o 
   0   4   2     2280.57     2247.51     13.08 o 
   1   4   2        6.18        6.12      1.39 o 
   2   4   2      111.50       88.54      3.44 o 
   3   4   2      525.96      538.87      7.29 o 
   4   4   2        1.84       -0.10      2.79 o 
   5   4   2      257.83      251.82      5.71 o 
   6   4   2      341.23      338.66      6.73 o 
   7   4   2       16.04       13.93      2.10 o 
   8   4   2        2.06        4.04      1.79 o 
   9   4   2       23.96       27.10      6.90 o 
  10   4   2        5.35        4.67      3.89 o 
  11   4   2        4.87        4.30     11.29 o 
 -12   5   2       15.18       28.57      8.67 o 
 -11   5   2       57.98       56.01      8.63 o 
 -10   5   2        3.52        5.66      5.54 o 
  -9   5   2       44.93       40.18      5.31 o 
  -8   5   2      209.72      206.01      8.97 o 
  -7   5   2        0.95        4.89      3.10 o 
  -6   5   2        4.59        6.88      2.24 o 
  -5   5   2       94.08       95.53      3.57 o 
  -4   5   2     1620.72     1834.34     12.93 o 
  -3   5   2      673.69      728.54      7.59 o 
  -2   5   2       19.03       11.75      1.33 o 
  -1   5   2      825.58      854.35      7.39 o 
   0   5   2      150.53      162.07      3.69 o 
   1   5   2       56.30       40.09      2.60 o 
   2   5   2       17.94       30.50      3.02 o 
   3   5   2      195.66      220.20      5.21 o 
   4   5   2       63.86       59.00      3.59 o 
   5   5   2      277.43      299.27      6.64 o 
   6   5   2        0.88        6.25      1.27 o 
   7   5   2      263.82      268.69      9.19 o 
   8   5   2        1.98        5.72      2.55 o 
   9   5   2        0.48       10.04      4.11 o 
  10   5   2       14.04       12.27      4.08 o 
  11   5   2        0.00        8.55      8.32 o 
 -11   6   2       28.90       22.12      7.25 o 
 -10   6   2       90.22       93.65      8.43 o 
  -9   6   2      137.62      133.95      9.56 o 
  -8   6   2       27.21       38.39      7.36 o 
  -7   6   2       14.59       11.80      2.43 o 
  -6   6   2       53.55       45.25      3.41 o 
  -5   6   2       59.76       73.68      3.77 o 
  -4   6   2      290.01      266.43      5.23 o 
  -3   6   2       19.02       15.87      1.83 o 
  -2   6   2        1.59        1.19      2.31 o 
  -1   6   2      516.05      590.58      6.27 o 
   0   6   2       12.82       13.74      2.01 o 
   1   6   2      979.62     1060.79      9.11 o 
   2   6   2      821.87      868.95     12.69 o 
   3   6   2       18.32       14.94      2.15 o 
   4   6   2      374.81      381.94      6.93 o 
   5   6   2      111.40      112.11      5.03 o 
   6   6   2       12.84       12.32      1.91 o 
   7   6   2        2.10        3.46      1.80 o 
   8   6   2       69.21       67.08      4.13 o 
   9   6   2        5.23       11.90      6.60 o 
  10   6   2        0.41        9.30      9.36 o 
 -11   7   2       25.44       18.25      9.60 o 
 -10   7   2      144.47      135.63     11.45 o 
  -9   7   2        3.70        5.74      2.61 o 
  -8   7   2      329.79      332.65     10.25 o 
  -7   7   2       37.52       33.72      2.88 o 
  -6   7   2       48.48       48.79      3.40 o 
  -5   7   2       49.75       57.17      3.60 o 
  -4   7   2      391.06      423.93      6.50 o 
  -3   7   2      290.80      300.14      4.79 o 
  -2   7   2        3.01        4.52      1.06 o 
  -1   7   2       23.20       35.37      2.16 o 
   0   7   2      121.16      128.06      3.37 o 
   1   7   2      201.16      238.38      4.61 o 
   2   7   2      154.09      145.69      4.17 o 
   3   7   2      393.13      388.51      6.82 o 
   4   7   2       52.46       54.49      3.49 o 
   5   7   2        5.05       14.62      2.51 o 
   6   7   2       25.82       22.86      2.68 o 
   7   7   2      150.19      157.34      5.72 o 
   8   7   2       16.41       18.18      2.71 o 
   9   7   2        0.08        4.25      3.83 o 
  10   7   2        0.22       17.83      5.26 o 
 -10   8   2      158.41      179.88     16.94 o 
  -9   8   2      333.78      361.86     19.02 o 
  -8   8   2       10.40        8.09      2.57 o 
  -7   8   2      162.66      153.86      8.71 o 
  -6   8   2      190.92      203.43      5.70 o 
  -5   8   2      227.61      219.08      5.44 o 
  -4   8   2       13.43       10.87      1.95 o 
  -3   8   2        0.18        4.91      2.05 o 
  -2   8   2       50.07       59.60      4.34 o 
  -1   8   2       20.32       24.52      3.31 o 
   0   8   2      886.40      961.93      7.95 o 
   1   8   2      415.83      485.53      6.15 o 
   2   8   2        8.18       11.90      1.70 o 
   3   8   2       95.25      101.17      4.41 o 
   4   8   2      244.14      234.69      6.39 o 
   5   8   2      198.17      194.28      7.78 o 
   6   8   2      354.81      349.52      8.14 o 
   7   8   2      231.87      258.38      7.55 o 
   8   8   2      124.95      137.21      6.99 o 
   9   8   2       20.93       24.25      5.55 o 
 -10   9   2        0.32        3.25      3.66 o 
  -9   9   2       42.77       25.59      5.59 o 
  -8   9   2       66.78       61.36      3.94 o 
  -7   9   2        1.07        3.10      2.64 o 
  -6   9   2       14.83       14.08      2.02 o 
  -5   9   2      197.76      204.23      5.36 o 
  -4   9   2        8.04       10.19      2.60 o 
  -3   9   2      484.16      468.31      9.96 o 
  -2   9   2      128.71      145.70      5.98 o 
  -1   9   2       91.40       95.14      4.84 o 
   0   9   2        0.39        5.10      1.53 o 
   1   9   2       35.78       33.04      2.63 o 
   2   9   2      145.49      154.48      4.25 o 
   3   9   2      112.71      114.30      4.13 o 
   4   9   2        7.89        8.73      2.36 o 
   5   9   2      414.22      416.33      8.75 o 
   6   9   2       64.51       78.41      5.49 o 
   7   9   2        1.06        3.46      3.52 o 
   8   9   2       38.48       40.79      5.11 o 
   9   9   2        8.64       14.01      4.34 o 
  -9  10   2        3.75        8.12      5.47 o 
  -8  10   2       27.11       23.24      4.91 o 
  -7  10   2        5.69        5.65      2.08 o 
  -6  10   2       39.29       35.68      3.35 o 
  -5  10   2       21.98       18.67      2.34 o 
  -4  10   2        0.92        3.55      2.90 o 
  -3  10   2      441.79      463.72     10.87 o 
  -2  10   2      874.57      907.79     15.94 o 
  -1  10   2      836.94      855.64     12.61 o 
   0  10   2        4.77        9.90      2.00 o 
   1  10   2       34.41       42.42      5.80 o 
   2  10   2       11.85       10.34      3.19 o 
   3  10   2      257.81      266.03      7.60 o 
   4  10   2      105.40       99.58      4.57 o 
   5  10   2      806.43      776.23     23.46 o 
   6  10   2       13.90        7.99      2.11 o 
   7  10   2        0.16        5.50      2.57 o 
   8  10   2       75.36       75.68     13.96 o 
  -9  11   2       21.45       34.81     18.47 o 
  -8  11   2       15.02       13.61      4.45 o 
  -7  11   2       98.84      121.03     10.05 o 
  -6  11   2        4.93        4.12      2.64 o 
  -5  11   2      100.36      101.37      7.19 o 
  -4  11   2       14.89        8.88      1.84 o 
  -3  11   2       69.87       59.58      5.44 o 
  -2  11   2       44.17       39.13      4.32 o 
  -1  11   2      142.47      151.82      5.72 o 
   0  11   2       64.29       74.43     10.05 o 
   1  11   2      880.63      922.64     13.74 o 
   2  11   2        0.52        2.10      3.07 o 
   3  11   2       73.80       71.94      6.22 o 
   4  11   2       91.75       98.71      4.13 o 
   5  11   2      132.31      114.05      5.19 o 
   6  11   2        6.87        6.45      2.40 o 
   7  11   2        6.74        8.65      5.12 o 
   8  11   2       16.12       14.03     14.89 o 
  -8  12   2       12.29       22.09      7.92 o 
  -7  12   2       22.92       39.08      7.86 o 
  -6  12   2      115.53      121.54      7.77 o 
  -5  12   2       75.49       99.84      7.10 o 
  -4  12   2        2.01        5.60      3.89 o 
  -3  12   2       36.07       57.04      6.49 o 
  -2  12   2        0.05        3.90      2.12 o 
  -1  12   2       53.90       47.31      3.59 o 
   0  12   2       86.15       95.98     13.74 o 
   1  12   2      195.89      186.97      6.99 o 
   2  12   2      341.00      329.24     15.26 o 
   3  12   2        0.54        5.06      2.62 o 
   4  12   2        4.79        9.46      3.53 o 
   5  12   2        0.65        2.05      4.26 o 
   6  12   2       19.48       17.19      3.65 o 
   7  12   2        9.04        8.39      5.12 o 
  -7  13   2        1.18        3.17      5.51 o 
  -6  13   2       84.73       80.38      9.58 o 
  -5  13   2       11.87       10.67      3.45 o 
  -4  13   2       23.77       33.92      7.10 o 
  -3  13   2       42.26       41.45      5.33 o 
  -2  13   2        8.64       12.86      4.20 o 
  -1  13   2       10.01        8.15     10.20 o 
   0  13   2      248.36      253.32     18.25 o 
   1  13   2       46.37       50.55     11.18 o 
   2  13   2       76.42       63.81      6.38 o 
   3  13   2       89.01       84.46      8.33 o 
   4  13   2        0.00       14.13      3.92 o 
   5  13   2       19.93       20.08      3.76 o 
   6  13   2       13.36       18.11      4.61 o 
  -5  14   2        0.01        4.18      8.97 o 
  -4  14   2       22.35       17.20      5.50 o 
  -3  14   2       36.63       47.03     11.93 o 
  -2  14   2       96.91      112.47     15.02 o 
  -1  14   2      117.80      145.69     16.13 o 
   0  14   2       57.21       63.54     15.61 o 
   1  14   2       54.80       68.23      9.30 o 
   2  14   2        0.95       11.72      6.79 o 
   3  14   2        1.39       -0.27     10.36 o 
   4  14   2        3.13       11.89      6.50 o 
  -3  15   2       14.02       17.59      6.82 o 
  -2  15   2       64.80       69.25     12.27 o 
  -1  15   2        1.09       14.40      7.00 o 
   0  15   2        8.35       17.99     11.67 o 
   1  15   2        8.20       23.38      7.66 o 
   2  15   2        5.47       18.88      5.35 o 
 -12   1   3      147.39      169.46     19.92 o 
 -11   1   3        9.91        8.35      4.48 o 
 -10   1   3       41.28       36.41      4.10 o 
  -9   1   3       12.41       12.57      2.20 o 
  -8   1   3       62.25       72.72      4.89 o 
  -7   1   3       38.45       48.51      3.18 o 
  -6   1   3     1199.60     1309.54      8.86 o 
  -5   1   3      361.09      335.27      5.39 o 
  -4   1   3      170.27      187.89      4.39 o 
  -3   1   3      815.58      748.16      7.28 o 
  -2   1   3     4323.82     3890.72     18.90 o 
  -1   1   3     1921.04     1865.59     14.00 o 
   0   1   3     1241.26     1218.13      9.11 o 
   1   1   3       81.72       96.32      4.41 o 
   2   1   3     1525.41     1441.95     10.58 o 
   3   1   3       26.05       24.39      2.64 o 
   4   1   3     5602.79     5932.59     38.10 o 
   5   1   3      677.98      702.66      9.09 o 
   6   1   3       33.55       27.98      3.18 o 
   7   1   3       81.65       78.66      5.08 o 
   8   1   3        1.67        4.72      2.94 o 
   9   1   3        8.70        9.71      2.87 o 
  10   1   3        6.14       11.62      3.62 o 
  11   1   3        3.29       12.45      8.28 o 
 -12   2   3      300.72      320.23     28.39 o 
 -11   2   3        3.12        6.99      4.35 o 
 -10   2   3       46.74       57.89      9.81 o 
  -9   2   3       16.94       20.89      3.39 o 
  -8   2   3        0.11       -0.88      3.11 o 
  -7   2   3     1655.67     1693.01     21.54 o 
  -6   2   3      353.00      352.23      4.59 o 
  -5   2   3      277.44      248.82      4.87 o 
  -4   2   3       19.88       20.57      1.92 o 
  -3   2   3      394.17      336.50      5.15 o 
  -2   2   3     1173.76     1174.55      8.57 o 
  -1   2   3      615.92      547.22      6.28 o 
   0   2   3      135.19      142.62      4.57 o 
   1   2   3      942.00      888.89      8.22 o 
   2   2   3       19.52       19.77      2.40 o 
   3   2   3      168.32      159.08      4.58 o 
   4   2   3     3348.46     3447.13     26.58 o 
   5   2   3      839.32      803.58      9.78 o 
   6   2   3      239.31      223.51      6.25 o 
   7   2   3        1.29        1.10      2.12 o 
   8   2   3       21.12       17.44      2.96 o 
   9   2   3       30.21       29.51      3.42 o 
  10   2   3       21.63       12.34      9.35 o 
  11   2   3        3.15        3.06      8.14 o 
 -12   3   3      244.74      293.39     22.47 o 
 -11   3   3       86.28       88.86      9.10 o 
 -10   3   3       27.03       20.52      4.25 o 
  -9   3   3        0.67        2.01      2.01 o 
  -8   3   3      123.26      120.67      6.52 o 
  -7   3   3      135.19      146.30      6.61 o 
  -6   3   3      543.28      519.42      5.45 o 
  -5   3   3       65.51       77.25      3.02 o 
  -4   3   3      550.99      538.70      7.60 o 
  -3   3   3     1487.79     1450.69     11.03 o 
  -2   3   3       61.93       54.99      3.30 o 
  -1   3   3      384.78      347.46      5.04 o 
   0   3   3      715.61      638.08      7.22 o 
   1   3   3      164.10      160.33      4.52 o 
   2   3   3       23.63       14.84      1.80 o 
   3   3   3      350.15      324.26      6.23 o 
   4   3   3      229.15      226.86      5.74 o 
   5   3   3      146.50      138.59      5.40 o 
   6   3   3       37.56       40.21      4.06 o 
   7   3   3      172.00      172.78      6.08 o 
   8   3   3       11.75       13.75      2.50 o 
   9   3   3       23.17       15.31      3.02 o 
  10   3   3      124.91      121.40     16.40 o 
  11   3   3        2.39       12.38      7.68 o 
 -12   4   3        9.51       13.41      6.87 o 
 -11   4   3       18.04       20.72      5.37 o 
 -10   4   3        2.84       11.18      4.73 o 
  -9   4   3      160.80      151.97      8.26 o 
  -8   4   3        6.40        8.96      2.60 o 
  -7   4   3       12.31       16.60      2.63 o 
  -6   4   3       97.82      104.36      3.54 o 
  -5   4   3        4.95        8.19      2.13 o 
  -4   4   3     1995.38     2136.87     14.90 o 
  -3   4   3       56.66       59.36      3.12 o 
  -2   4   3     1274.63     1328.04     10.46 o 
  -1   4   3      439.38      442.21      5.71 o 
   0   4   3      757.92      786.98      7.63 o 
   1   4   3      392.93      371.01      6.09 o 
   2   4   3      351.32      313.33      5.95 o 
   3   4   3       88.68       81.43      3.81 o 
   4   4   3       79.70       79.59      4.48 o 
   5   4   3        6.72        8.30      2.31 o 
   6   4   3       83.92       71.51      4.63 o 
   7   4   3      324.24      308.51      9.00 o 
   8   4   3        3.58        2.98      2.49 o 
   9   4   3       65.24       51.10      6.01 o 
  10   4   3       67.00       65.36      9.85 o 
 -12   5   3        1.25       17.88      6.23 o 
 -11   5   3       29.70       32.32      6.94 o 
 -10   5   3       65.55       77.85      8.12 o 
  -9   5   3       25.14       20.19      4.03 o 
  -8   5   3       49.47       45.74      4.76 o 
  -7   5   3       44.30       46.71      3.71 o 
  -6   5   3       52.38       49.80      3.34 o 
  -5   5   3      377.31      364.39      6.15 o 
  -4   5   3      399.39      385.76      6.17 o 
  -3   5   3      277.52      305.17      5.44 o 
  -2   5   3     1136.55     1248.71     10.42 o 
  -1   5   3      115.59      141.02      3.73 o 
   0   5   3     1447.67     1545.21     12.11 o 
   1   5   3      247.04      266.39      5.45 o 
   2   5   3     1053.70     1091.28     10.65 o 
   3   5   3       29.77       27.35      2.69 o 
   4   5   3       49.48       44.76      3.48 o 
   5   5   3        7.35        4.58      2.03 o 
   6   5   3      290.24      285.03      7.24 o 
   7   5   3        4.74        5.93      2.46 o 
   8   5   3        4.76       10.46      2.73 o 
   9   5   3       30.43       23.68      4.67 o 
  10   5   3        1.08       12.87      6.66 o 
 -11   6   3        2.43        4.13      8.48 o 
 -10   6   3        4.33        4.88      3.42 o 
  -9   6   3       11.10       11.89      3.35 o 
  -8   6   3        0.68        6.76      3.97 o 
  -7   6   3       30.13       40.33      2.76 o 
  -6   6   3        6.33        8.43      2.62 o 
  -5   6   3        5.98        8.24      1.82 o 
  -4   6   3      368.02      396.41      6.58 o 
  -3   6   3      220.44      214.38      4.84 o 
  -2   6   3       73.95       97.53      3.49 o 
  -1   6   3     1752.92     1961.99     13.24 o 
   0   6   3      177.82      197.90      4.78 o 
   1   6   3      290.93      317.97      5.93 o 
   2   6   3      548.81      550.15      8.01 o 
   3   6   3      121.92      117.81      4.63 o 
   4   6   3      541.17      551.80      8.92 o 
   5   6   3        7.80        7.71      3.34 o 
   6   6   3       20.71       18.39      2.74 o 
   7   6   3        1.85        7.43      2.20 o 
   8   6   3        0.67        6.75      3.61 o 
   9   6   3        7.30       10.95      3.51 o 
  10   6   3        9.61       13.22      4.64 o 
 -11   7   3        2.64        9.10      5.00 o 
 -10   7   3       89.24      111.22     10.26 o 
  -9   7   3      514.80      531.28     16.71 o 
  -8   7   3      280.14      294.40      8.27 o 
  -7   7   3       47.33       53.09      3.78 o 
  -6   7   3       11.32       11.79      2.08 o 
  -5   7   3       15.94       18.76      2.81 o 
  -4   7   3      219.67      220.51      5.26 o 
  -3   7   3      182.88      195.43      4.68 o 
  -2   7   3       24.89       19.66      1.97 o 
  -1   7   3        5.64        3.61      1.21 o 
   0   7   3      481.77      485.07      6.66 o 
   1   7   3        0.01        5.14      1.55 o 
   2   7   3        5.71        8.41      2.28 o 
   3   7   3       32.14       25.79      3.71 o 
   4   7   3       49.90       57.73      3.78 o 
   5   7   3       68.62       63.99      4.38 o 
   6   7   3      101.75      100.50      4.98 o 
   7   7   3       46.89       30.16      7.58 o 
   8   7   3        4.29        1.98      2.23 o 
   9   7   3        4.19       11.55      9.54 o 
 -11   8   3      114.10      130.42     13.18 o 
 -10   8   3        1.62        6.90      3.50 o 
  -9   8   3       51.09       71.12      7.85 o 
  -8   8   3        3.51        4.28      3.66 o 
  -7   8   3       40.10       39.83      3.34 o 
  -6   8   3        2.37        7.57      2.89 o 
  -5   8   3      300.34      334.87      6.66 o 
  -4   8   3      423.15      422.09      7.39 o 
  -3   8   3        9.64       14.45      1.78 o 
  -2   8   3      713.12      705.57     10.05 o 
  -1   8   3      448.96      453.31      6.10 o 
   0   8   3        0.57        5.66      2.66 o 
   1   8   3      407.11      446.01      7.01 o 
   2   8   3       48.82       45.07      4.07 o 
   3   8   3      180.54      181.16      5.40 o 
   4   8   3       35.67       38.86      3.38 o 
   5   8   3      337.96      373.26      9.08 o 
   6   8   3        9.43       10.15      2.25 o 
   7   8   3        7.56        6.83      2.16 o 
   8   8   3        0.14        6.00      2.86 o 
   9   8   3        8.93       13.06      4.12 o 
 -10   9   3       73.68       55.02      7.41 o 
  -9   9   3      200.05      196.04     17.20 o 
  -8   9   3       10.64        7.49      1.68 o 
  -7   9   3       57.80       48.49      3.93 o 
  -6   9   3      127.99      136.89      5.41 o 
  -5   9   3      239.01      238.78      6.15 o 
  -4   9   3       72.94       74.21      4.91 o 
  -3   9   3       98.55       89.56      5.50 o 
  -2   9   3      336.96      351.14      8.94 o 
  -1   9   3       18.72       21.75      2.14 o 
   0   9   3      294.49      293.90      6.10 o 
   1   9   3      187.48      187.71      5.57 o 
   2   9   3       98.38      100.84      4.08 o 
   3   9   3      231.26      234.05      6.57 o 
   4   9   3      126.60      127.64      6.19 o 
   5   9   3      163.83      161.61      6.55 o 
   6   9   3       59.61       56.62      5.11 o 
   7   9   3      498.44      572.35     13.45 o 
   8   9   3      208.23      214.84     14.07 o 
  -9  10   3       35.15       24.89      4.98 o 
  -8  10   3       91.23       98.71      7.33 o 
  -7  10   3      153.73      135.76      7.75 o 
  -6  10   3      166.05      150.28      5.86 o 
  -5  10   3      215.87      226.10      4.91 o 
  -4  10   3      941.24     1004.61     17.16 o 
  -3  10   3      124.06      110.72      6.45 o 
  -2  10   3      326.72      339.99     13.31 o 
  -1  10   3      456.93      452.10      9.15 o 
   0  10   3       65.81       60.95      3.38 o 
   1  10   3      291.16      297.03      6.36 o 
   2  10   3       12.55       10.11      1.95 o 
   3  10   3        3.07        3.61      2.88 o 
   4  10   3       32.77       30.96      3.05 o 
   5  10   3      245.51      230.07      7.09 o 
   6  10   3       12.50       15.25      2.66 o 
   7  10   3        0.39        8.27      4.37 o 
   8  10   3       28.93       32.77      8.28 o 
  -9  11   3        4.05        9.29     20.09 o 
  -8  11   3       98.62      121.71     16.19 o 
  -7  11   3        0.92        4.93      3.30 o 
  -6  11   3       34.59       21.33      3.39 o 
  -5  11   3       12.93       10.86      3.45 o 
  -4  11   3       13.11       10.50      2.58 o 
  -3  11   3      305.57      296.84      9.29 o 
  -2  11   3        7.88        5.39      2.30 o 
  -1  11   3      873.01      879.77     15.27 o 
   0  11   3        0.09        2.93      2.12 o 
   1  11   3      429.97      440.63      7.12 o 
   2  11   3      191.81      202.27      4.80 o 
   3  11   3      325.52      331.57     11.27 o 
   4  11   3      203.03      206.06      7.47 o 
   5  11   3       20.44       15.36      2.62 o 
   6  11   3        9.23       10.25      2.91 o 
   7  11   3        0.21        3.63      3.53 o 
  -8  12   3       26.54       28.82      9.17 o 
  -7  12   3        0.58       -3.24      5.47 o 
  -6  12   3       79.98       73.54      7.92 o 
  -5  12   3       35.81       33.92      5.29 o 
  -4  12   3       10.24        9.63      2.82 o 
  -3  12   3        3.88        1.96      4.16 o 
  -2  12   3        0.80        2.55      1.99 o 
  -1  12   3      303.30      312.71     10.20 o 
   0  12   3       30.92       22.77      3.17 o 
   1  12   3     1042.05     1067.69     22.65 o 
   2  12   3      559.00      558.10     20.81 o 
   3  12   3        7.29        9.79      3.24 o 
   4  12   3       44.65       34.39      4.96 o 
   5  12   3       65.77       62.83      7.86 o 
   6  12   3       39.17       32.38      6.53 o 
  -7  13   3       64.39       93.46     10.92 o 
  -6  13   3       16.04        4.64      7.64 o 
  -5  13   3       11.52       15.79      5.14 o 
  -4  13   3       18.34       12.27      3.60 o 
  -3  13   3       12.42       11.27      2.71 o 
  -2  13   3        3.23        8.12      9.38 o 
  -1  13   3      101.23       95.06      6.82 o 
   0  13   3        5.42        7.15      8.95 o 
   1  13   3        8.85        5.96      9.78 o 
   2  13   3        1.15        7.77      5.78 o 
   3  13   3       31.29       31.54      5.72 o 
   4  13   3        0.76        3.55      3.98 o 
   5  13   3        3.36        7.85      5.88 o 
  -5  14   3       16.07       17.60      7.58 o 
  -4  14   3       15.80       18.24      6.50 o 
  -3  14   3       28.73       28.20      7.13 o 
  -2  14   3       35.09       21.19      7.18 o 
  -1  14   3       86.56       82.11     17.92 o 
   0  14   3        4.41        2.32      4.91 o 
   1  14   3        1.26       21.39      7.86 o 
   2  14   3        0.51       22.46      7.88 o 
   3  14   3        5.48       13.46      8.06 o 
   4  14   3       13.28        9.12      6.60 o 
  -3  15   3        6.53       10.06     10.01 o 
  -2  15   3       52.19       99.56     18.24 o 
  -1  15   3        1.04        6.91      6.97 o 
   0  15   3        0.44        4.25     12.32 o 
   1  15   3       21.51       31.95      9.36 o 
 -12   0   4       98.58      109.86     29.04 o 
 -11   0   4      125.82      150.72     29.54 o 
 -10   0   4       27.51       30.44      4.57 o 
  -9   0   4        7.59        8.76      2.49 o 
  -8   0   4       72.18       70.58      5.03 o 
  -7   0   4      190.22      171.94      7.44 o 
  -6   0   4      165.93      184.88      7.90 o 
  -5   0   4       49.12       25.25      4.92 o 
  -4   0   4     2292.34     2399.47     29.79 o 
  -3   0   4      539.76      688.00     10.29 o 
  -2   0   4     4438.69     4448.72     32.11 o 
  -1   0   4       70.30       61.54      5.41 o 
   0   0   4     4244.23     3962.05     30.51 o 
   1   0   4       20.93       14.98      2.85 o 
   2   0   4       10.63        6.11      2.85 o 
   3   0   4    12613.42    13637.55     56.05 o 
   4   0   4     6769.95     6925.57     39.12 o 
   5   0   4       85.89       97.20      7.15 o 
   6   0   4      106.41      100.34      9.62 o 
   7   0   4      121.40      115.86      8.77 o 
   8   0   4       35.63       25.95      4.65 o 
   9   0   4       20.10        9.13      3.32 o 
  10   0   4        1.60        6.25      5.15 o 
 -12   1   4       62.51       72.39      9.15 o 
 -11   1   4       21.68       21.14      8.23 o 
 -10   1   4        0.00        1.57      1.36 o 
  -9   1   4      257.01      269.18      9.70 o 
  -8   1   4        5.41        6.53      1.46 o 
  -7   1   4       34.13       32.62      2.77 o 
  -6   1   4      648.93      697.52      8.19 o 
  -5   1   4        2.50        4.72      1.66 o 
  -4   1   4      595.63      631.46      8.64 o 
  -3   1   4       11.94        7.92      1.65 o 
  -2   1   4      326.78      312.48      5.28 o 
  -1   1   4       61.11       58.21      4.05 o 
   0   1   4      120.09      107.00      4.00 o 
   1   1   4        0.42       -2.07      2.07 o 
   2   1   4       96.57      117.52      4.48 o 
   3   1   4       14.54       21.71      2.85 o 
   4   1   4     1471.95     1301.95     12.63 o 
   5   1   4      182.58      201.29      6.41 o 
   6   1   4      123.99      113.95      6.27 o 
   7   1   4       20.56       19.74      3.63 o 
   8   1   4        1.54        6.17      2.41 o 
   9   1   4       12.23       12.97      2.53 o 
  10   1   4        0.31        6.22      5.93 o 
 -12   2   4        3.95        6.25      7.24 o 
 -11   2   4       57.45       65.67     14.40 o 
 -10   2   4      367.73      400.69     13.39 o 
  -9   2   4       21.26       20.64      3.94 o 
  -8   2   4        9.25        7.77      1.62 o 
  -7   2   4        3.54        3.95      1.41 o 
  -6   2   4      228.78      210.20      4.89 o 
  -5   2   4     2461.37     2680.76     38.04 o 
  -4   2   4      207.60      200.22      4.75 o 
  -3   2   4     1740.53     1823.26     14.57 o 
  -2   2   4     3027.48     2958.88     14.95 o 
  -1   2   4      914.63      861.23      8.31 o 
   0   2   4      626.17      591.79      7.42 o 
   1   2   4      221.90      220.77      5.48 o 
   2   2   4       40.81       35.75      3.04 o 
   3   2   4     1021.46      970.42     12.42 o 
   4   2   4      669.34      643.70      9.14 o 
   5   2   4      633.29      679.47     10.90 o 
   6   2   4      231.20      237.67      7.17 o 
   7   2   4      700.17      751.51     13.04 o 
   8   2   4       23.87       20.84      3.16 o 
   9   2   4        1.54        0.87      6.07 o 
  10   2   4       15.89       17.79      6.48 o 
 -12   3   4      322.55      354.86     35.23 o 
 -11   3   4       23.88       21.24      4.17 o 
 -10   3   4      232.27      255.05      9.93 o 
  -9   3   4        1.64        5.35      1.77 o 
  -8   3   4       74.47       83.39      5.78 o 
  -7   3   4      288.45      317.64      5.89 o 
  -6   3   4      155.88      171.26      4.59 o 
  -5   3   4      898.31      884.82      9.29 o 
  -4   3   4       49.18       57.79      3.13 o 
  -3   3   4      664.00      597.97      8.05 o 
  -2   3   4      936.24      902.10      9.19 o 
  -1   3   4     1024.32      898.11      9.10 o 
   0   3   4      515.09      502.53      7.63 o 
   1   3   4     1202.29     1125.32     10.94 o 
   2   3   4      483.87      466.40      7.47 o 
   3   3   4      134.76      111.12      4.77 o 
   4   3   4        5.21       11.78      1.76 o 
   5   3   4       69.25       75.11      4.65 o 
   6   3   4      613.35      669.11     14.09 o 
   7   3   4      112.54      108.05      7.48 o 
   8   3   4        9.43       11.50      2.71 o 
   9   3   4      132.20      129.16      7.83 o 
  10   3   4       16.74       18.54      5.67 o 
 -12   4   4        5.06       17.84      5.24 o 
 -11   4   4        9.53        9.87      6.41 o 
 -10   4   4      101.96       94.55      7.95 o 
  -9   4   4       67.38       53.43      4.63 o 
  -8   4   4      170.45      174.01      7.53 o 
  -7   4   4      106.80       99.43      3.85 o 
  -6   4   4     1062.95     1132.28     12.84 o 
  -5   4   4      484.38      462.36      7.02 o 
  -4   4   4      529.31      511.75      7.35 o 
  -3   4   4     1991.95     2018.22     14.87 o 
  -2   4   4     4050.28     4140.15     23.30 o 
  -1   4   4        3.53        5.29      1.68 o 
   0   4   4       33.95       38.02      2.81 o 
   1   4   4      318.18      348.68      6.45 o 
   2   4   4      436.04      466.13      7.71 o 
   3   4   4        0.02        3.57      2.06 o 
   4   4   4        1.28        0.21      2.28 o 
   5   4   4      697.27      681.86     10.17 o 
   6   4   4       12.21       19.84      2.63 o 
   7   4   4        0.13        6.52      2.53 o 
   8   4   4       73.99       69.45      5.78 o 
   9   4   4        1.92       12.86      3.29 o 
  10   4   4       34.52       27.91     13.80 o 
 -12   5   4        3.65        1.22     19.35 o 
 -11   5   4      101.94      116.01     15.27 o 
 -10   5   4      104.50      112.05      8.39 o 
  -9   5   4      141.41      149.57      8.28 o 
  -8   5   4       57.29       57.73      6.31 o 
  -7   5   4        3.86        5.76      2.68 o 
  -6   5   4       99.93       97.58      4.22 o 
  -5   5   4      201.86      204.01      5.19 o 
  -4   5   4      322.42      318.90      5.93 o 
  -3   5   4       10.36        7.52      1.71 o 
  -2   5   4      442.86      424.19      6.69 o 
  -1   5   4      603.40      655.26      8.26 o 
   0   5   4      369.47      333.02      6.42 o 
   1   5   4      516.39      504.17      7.95 o 
   2   5   4      102.41      123.10      4.80 o 
   3   5   4       41.38       53.24      3.99 o 
   4   5   4       22.28       17.97      2.60 o 
   5   5   4       27.69       28.16      3.38 o 
   6   5   4      128.75      128.91      6.07 o 
   7   5   4       26.83       22.91      3.11 o 
   8   5   4        1.33       11.56      3.38 o 
   9   5   4        0.03        2.51      4.67 o 
  10   5   4        0.19       -4.87      9.67 o 
 -11   6   4        2.72        8.17     40.32 o 
 -10   6   4       44.84       35.13      6.58 o 
  -9   6   4       55.59       40.35      4.93 o 
  -8   6   4       30.34       34.54      2.91 o 
  -7   6   4      454.77      462.34      7.77 o 
  -6   6   4      790.45      809.42     12.61 o 
  -5   6   4      484.32      479.03      8.54 o 
  -4   6   4        7.47        7.21      2.29 o 
  -3   6   4       45.08       37.02      2.93 o 
  -2   6   4      150.17      141.32      4.50 o 
  -1   6   4      172.98      197.77      5.21 o 
   0   6   4      233.30      237.67      5.65 o 
   1   6   4       75.49       63.46      3.70 o 
   2   6   4        1.09        4.43      1.83 o 
   3   6   4      141.86      126.22      5.27 o 
   4   6   4      135.12      129.51      5.63 o 
   5   6   4      131.88      122.63      6.30 o 
   6   6   4        0.51        3.86      2.21 o 
   7   6   4       47.79       52.37      5.75 o 
   8   6   4        6.48        7.25      2.16 o 
   9   6   4        0.11        1.73      6.18 o 
 -11   7   4       14.49        4.13      6.77 o 
 -10   7   4        0.14        4.53      5.92 o 
  -9   7   4      550.31      558.36     23.66 o 
  -8   7   4       27.98       27.14      3.03 o 
  -7   7   4       19.37       16.76      2.46 o 
  -6   7   4      481.93      510.57      8.60 o 
  -5   7   4       24.83       32.00      3.06 o 
  -4   7   4       28.08       33.03      4.01 o 
  -3   7   4      187.96      200.10      5.24 o 
  -2   7   4      184.22      171.23      4.84 o 
  -1   7   4      669.84      774.62      8.81 o 
   0   7   4      125.16      147.29      5.80 o 
   1   7   4      379.08      392.48      7.31 o 
   2   7   4        0.04        7.77      2.58 o 
   3   7   4        0.00        6.51      2.21 o 
   4   7   4      175.85      172.80      5.85 o 
   5   7   4      473.08      460.45      9.36 o 
   6   7   4        1.87        6.26      1.84 o 
   7   7   4       39.10       29.62      3.36 o 
   8   7   4       75.38       62.76      7.11 o 
   9   7   4       18.47        9.53      3.97 o 
 -11   8   4        0.15       13.94      4.56 o 
 -10   8   4       40.51       29.24      7.14 o 
  -9   8   4      179.28      190.20     10.64 o 
  -8   8   4      345.73      334.30      7.64 o 
  -7   8   4      580.05      569.95     10.04 o 
  -6   8   4        0.91        6.25      1.94 o 
  -5   8   4      805.89      788.29     10.43 o 
  -4   8   4      454.78      479.31      8.42 o 
  -3   8   4       13.59       12.04      1.61 o 
  -2   8   4       31.18       36.44      2.89 o 
  -1   8   4       51.19       45.24      3.34 o 
   0   8   4      214.83      231.27      5.96 o 
   1   8   4      109.18      111.30      4.63 o 
   2   8   4      136.66      139.31      6.10 o 
   3   8   4       45.05       38.96      3.49 o 
   4   8   4        3.48       10.67      3.12 o 
   5   8   4       18.44       11.23      2.28 o 
   6   8   4      193.06      193.37      7.47 o 
   7   8   4      222.17      233.98      9.80 o 
   8   8   4       26.74       19.36      3.68 o 
   9   8   4      162.74      169.10     13.90 o 
 -10   9   4      118.63      110.30     11.49 o 
  -9   9   4       32.66       32.83      8.76 o 
  -8   9   4       24.64       15.40      3.93 o 
  -7   9   4      194.73      179.32      7.06 o 
  -6   9   4        6.48        7.80      1.47 o 
  -5   9   4      129.83      158.82      5.60 o 
  -4   9   4       28.15       27.24      3.06 o 
  -3   9   4       57.57       62.70      3.19 o 
  -2   9   4      162.94      177.25      5.01 o 
  -1   9   4      141.58      130.66      5.24 o 
   0   9   4       96.89      106.02      4.68 o 
   1   9   4       19.10       19.11      2.94 o 
   2   9   4        5.90       10.81      2.84 o 
   3   9   4       38.52       27.14      3.76 o 
   4   9   4      103.26      103.68      5.24 o 
   5   9   4       42.84       49.80      5.03 o 
   6   9   4        8.68       11.21      3.04 o 
   7   9   4      529.53      567.11     23.89 o 
   8   9   4       39.64       32.83     11.24 o 
  -9  10   4       37.04       33.63      5.62 o 
  -8  10   4       15.60       20.20      4.01 o 
  -7  10   4       33.99       25.00      3.14 o 
  -6  10   4      176.63      176.11      5.86 o 
  -5  10   4       53.19       42.40      3.75 o 
  -4  10   4       93.55       79.53      5.20 o 
  -3  10   4      292.24      290.20      4.48 o 
  -2  10   4       21.94       26.06      2.54 o 
  -1  10   4        9.92        8.69      1.57 o 
   0  10   4      124.52      131.81      5.13 o 
   1  10   4      223.92      239.70      7.43 o 
   2  10   4        0.20        1.49      1.93 o 
   3  10   4        6.03        7.98      2.03 o 
   4  10   4       31.86       29.24      3.74 o 
   5  10   4        2.50        7.61      2.55 o 
   6  10   4       46.01       38.29      4.94 o 
   7  10   4       17.02       12.65      3.76 o 
  -9  11   4       13.79        9.75     15.67 o 
  -8  11   4        2.00        4.80      4.77 o 
  -7  11   4       24.47       18.43      4.04 o 
  -6  11   4       69.31       59.53      5.84 o 
  -5  11   4        3.26        5.16      3.36 o 
  -4  11   4      106.22       97.03      8.11 o 
  -3  11   4      583.15      581.92     12.72 o 
  -2  11   4      283.60      280.74     10.27 o 
  -1  11   4        1.04        2.78      2.34 o 
   0  11   4        5.03        5.05      1.49 o 
   1  11   4      249.46      278.43      6.83 o 
   2  11   4        0.20        2.60      1.44 o 
   3  11   4      614.34      650.07     10.63 o 
   4  11   4        0.11        6.14      2.45 o 
   5  11   4        0.81        9.09      5.02 o 
   6  11   4      158.65      158.59     10.16 o 
   7  11   4        0.90        8.96      4.91 o 
  -8  12   4       13.07       16.59      6.57 o 
  -7  12   4        1.03       13.18      4.29 o 
  -6  12   4       19.77       14.19      3.59 o 
  -5  12   4        5.33       11.47      3.75 o 
  -4  12   4       93.39      105.23      8.16 o 
  -3  12   4      183.86      189.84      9.05 o 
  -2  12   4       56.50       65.08      7.27 o 
  -1  12   4        2.07        3.34      3.68 o 
   0  12   4        0.95        2.24      2.02 o 
   1  12   4       17.99       19.46      2.43 o 
   2  12   4        3.19        5.31      1.77 o 
   3  12   4      139.93      138.93      8.50 o 
   4  12   4      122.86      127.61     10.24 o 
   5  12   4        0.71        5.45      5.28 o 
   6  12   4        0.48        6.40      5.76 o 
  -7  13   4        2.78        6.18      2.81 o 
  -6  13   4        5.51        2.59      3.95 o 
  -5  13   4       11.11        8.71      4.28 o 
  -4  13   4       69.24       56.45      7.02 o 
  -3  13   4        2.45       10.14      5.71 o 
  -2  13   4       37.04       40.27      6.15 o 
  -1  13   4        1.12        1.27      9.02 o 
   0  13   4       16.07       11.82      3.01 o 
   1  13   4        0.64        5.70      3.08 o 
   2  13   4      167.54      181.22     10.97 o 
   3  13   4       95.09       99.95     12.24 o 
   4  13   4      257.63      256.04     14.27 o 
   5  13   4        9.06        5.88      5.59 o 
  -5  14   4       40.98       33.70      6.83 o 
  -4  14   4        6.76       15.86      4.16 o 
  -3  14   4       36.86       29.17      7.86 o 
  -2  14   4        0.16       11.41      6.26 o 
  -1  14   4       25.20       46.69      9.87 o 
   0  14   4       11.79       17.45      6.40 o 
   1  14   4       20.50       19.58     10.02 o 
   2  14   4       25.94       31.31      7.81 o 
   3  14   4      125.75      147.09     16.86 o 
  -2  15   4        0.17       13.21      6.40 o 
  -1  15   4        3.18       16.67      5.90 o 
   0  15   4        2.11        8.80      5.65 o 
 -12   1   5        0.48        8.69      4.37 o 
 -11   1   5        6.68        8.40      2.42 o 
 -10   1   5       78.15       60.31      7.56 o 
  -9   1   5       13.23       19.32      5.22 o 
  -8   1   5       18.76       24.10      2.68 o 
  -7   1   5        2.09        9.21      2.02 o 
  -6   1   5        3.81        4.27      2.34 o 
  -5   1   5      747.59      808.23      9.52 o 
  -4   1   5     2764.11     3021.83     24.26 o 
  -3   1   5      161.30      191.93      5.14 o 
  -2   1   5        7.49       13.01      1.93 o 
  -1   1   5      119.27       87.21      3.95 o 
   0   1   5      883.05      862.95     10.05 o 
   1   1   5      629.79      690.60      9.25 o 
   2   1   5      501.35      555.94      8.58 o 
   3   1   5        8.40        5.16      2.05 o 
   4   1   5      332.06      316.60      7.68 o 
   5   1   5      144.73      150.37      5.85 o 
   6   1   5      811.45      860.87     14.12 o 
   7   1   5       94.28       89.98      5.55 o 
   8   1   5       29.54       27.48      4.12 o 
   9   1   5        4.96        6.96      3.21 o 
  10   1   5        1.86        1.37      7.67 o 
 -12   2   5       18.09       17.08      8.28 o 
 -11   2   5      278.67      295.75     12.43 o 
 -10   2   5      557.13      567.22     19.18 o 
  -9   2   5       20.28       18.12      1.87 o 
  -8   2   5        0.29        3.66      1.76 o 
  -7   2   5        7.47        7.23      1.89 o 
  -6   2   5      122.58      117.96      4.98 o 
  -5   2   5     1303.24     1367.25     13.50 o 
  -4   2   5     2468.90     2614.27     24.73 o 
  -3   2   5       97.61       89.19      3.80 o 
  -2   2   5       76.91       67.20      3.55 o 
  -1   2   5       32.84       34.36      2.81 o 
   0   2   5      107.58      107.35      4.44 o 
   1   2   5      101.22       89.80      4.29 o 
   2   2   5      107.76      119.52      5.03 o 
   3   2   5       11.93       10.22      2.04 o 
   4   2   5        4.83       10.46      2.21 o 
   5   2   5       13.44       18.91      3.32 o 
   6   2   5      873.12      847.57     19.95 o 
   7   2   5      733.81      758.75     14.44 o 
   8   2   5        1.74       12.14      3.04 o 
   9   2   5        1.11        5.83      3.71 o 
  10   2   5        0.04        6.95      5.97 o 
 -12   3   5       70.63       81.47     13.94 o 
 -11   3   5       62.46       62.35      6.38 o 
 -10   3   5      719.24      778.62     16.16 o 
  -9   3   5      136.64      137.42      7.82 o 
  -8   3   5       72.82       68.34      4.06 o 
  -7   3   5       74.42       58.32      3.59 o 
  -6   3   5      329.17      338.01      6.81 o 
  -5   3   5       92.12       88.81      4.15 o 
  -4   3   5     1120.83     1121.25     11.82 o 
  -3   3   5       95.96      102.59      4.09 o 
  -2   3   5      186.02      180.36      4.94 o 
  -1   3   5      840.30      847.51      9.79 o 
   0   3   5       54.67       55.49      3.35 o 
   1   3   5        9.34       10.95      2.11 o 
   2   3   5       17.90       17.18      2.18 o 
   3   3   5        3.07        7.58      2.30 o 
   4   3   5       47.59       65.22      4.32 o 
   5   3   5       16.83       11.66      2.70 o 
   6   3   5      419.22      421.78     10.87 o 
   7   3   5       71.44       61.83      5.56 o 
   8   3   5        1.34        6.77      2.37 o 
   9   3   5       91.44       87.64      7.03 o 
  10   3   5        2.27       -0.91      7.07 o 
 -12   4   5        4.31        0.58     10.29 o 
 -11   4   5       50.47       47.86      7.95 o 
 -10   4   5      187.51      199.38      9.65 o 
  -9   4   5      128.53      135.51      7.58 o 
  -8   4   5      166.68      174.86      5.31 o 
  -7   4   5      310.68      320.64      6.87 o 
  -6   4   5       64.87       78.82      4.03 o 
  -5   4   5      153.09      134.43      4.94 o 
  -4   4   5       90.13      106.85      4.29 o 
  -3   4   5       60.59       62.43      3.55 o 
  -2   4   5      267.11      300.41      6.29 o 
  -1   4   5       21.11       29.18      3.15 o 
   0   4   5      238.56      281.97      6.45 o 
   1   4   5       12.92       16.39      2.16 o 
   2   4   5      230.91      222.30      6.21 o 
   3   4   5      420.12      407.73      8.43 o 
   4   4   5      210.99      210.22      6.67 o 
   5   4   5      248.55      238.48      7.84 o 
   6   4   5       54.81       47.86      4.42 o 
   7   4   5        0.09        4.60      2.53 o 
   8   4   5       13.88       13.32      2.88 o 
   9   4   5        4.10       10.21      4.64 o 
 -12   5   5        1.20        1.53      4.71 o 
 -11   5   5       12.43        1.06      4.57 o 
 -10   5   5       72.25       63.65      7.58 o 
  -9   5   5       64.40       58.19      7.57 o 
  -8   5   5      207.36      216.78      5.84 o 
  -7   5   5      324.38      336.94      7.07 o 
  -6   5   5      707.04      714.50      9.79 o 
  -5   5   5        3.59        8.84      2.09 o 
  -4   5   5      267.84      268.71      6.01 o 
  -3   5   5        9.32       12.19      1.69 o 
  -2   5   5     1010.42     1167.58     11.60 o 
  -1   5   5        8.04        8.49      1.79 o 
   0   5   5     1273.38     1305.91     12.29 o 
   1   5   5      142.77      173.26      5.65 o 
   2   5   5      135.01      140.92      5.44 o 
   3   5   5       37.77       50.67      3.96 o 
   4   5   5      719.55      745.00     11.27 o 
   5   5   5      121.00      123.55      5.73 o 
   6   5   5        9.64       11.25      2.08 o 
   7   5   5       43.87       52.05      5.17 o 
   8   5   5        4.80       10.72      4.38 o 
   9   5   5       20.95       17.69      6.91 o 
 -11   6   5        6.07        7.84      4.98 o 
 -10   6   5        0.00       -1.59      5.15 o 
  -9   6   5        5.17        5.10      3.50 o 
  -8   6   5       22.74       19.48      2.50 o 
  -7   6   5      122.51      121.63      5.87 o 
  -6   6   5        0.99        9.14      1.84 o 
  -5   6   5       12.30       11.62      2.39 o 
  -4   6   5      105.74      109.48      4.71 o 
  -3   6   5       72.79       72.30      4.00 o 
  -2   6   5      106.38      114.15      4.82 o 
  -1   6   5       34.40       32.55      3.16 o 
   0   6   5       92.91      104.17      4.75 o 
   1   6   5     1019.19     1069.97     11.83 o 
   2   6   5      140.36      140.34      5.55 o 
   3   6   5        4.75        7.10      2.23 o 
   4   6   5       76.83       68.45      5.32 o 
   5   6   5      167.04      174.35      7.28 o 
   6   6   5        0.01       -0.28      2.62 o 
   7   6   5        4.65        9.57      2.60 o 
   8   6   5        0.15       -2.59      4.14 o 
   9   6   5        0.61       -4.80      7.42 o 
 -11   7   5        1.39        3.30     11.41 o 
 -10   7   5       15.95       17.55      4.65 o 
  -9   7   5       52.48       41.89      4.35 o 
  -8   7   5      116.94      106.32      5.37 o 
  -7   7   5     1265.60     1351.09     15.70 o 
  -6   7   5      274.35      269.98      6.92 o 
  -5   7   5      508.32      493.68      8.61 o 
  -4   7   5        3.96        8.06      1.92 o 
  -3   7   5        5.96       10.40      2.27 o 
  -2   7   5        2.58        7.94      2.03 o 
  -1   7   5       11.45        8.60      2.44 o 
   0   7   5       37.48       33.17      3.03 o 
   1   7   5       90.15       88.13      4.87 o 
   2   7   5      191.51      174.73      7.03 o 
   3   7   5       35.41       42.88      3.50 o 
   4   7   5       12.30       13.93      2.44 o 
   5   7   5       18.21       18.11      3.41 o 
   6   7   5        0.92       10.12      2.72 o 
   7   7   5       12.78        9.18      2.98 o 
   8   7   5       12.13       13.04      3.36 o 
 -11   8   5        1.63       15.49      5.75 o 
 -10   8   5       29.35       20.76      4.16 o 
  -9   8   5      193.85      195.66     10.79 o 
  -8   8   5        0.18        5.85      2.78 o 
  -7   8   5       71.69       75.55      4.68 o 
  -6   8   5       18.44       19.70      3.43 o 
  -5   8   5       40.32       49.92      4.35 o 
  -4   8   5      285.09      285.01      6.76 o 
  -3   8   5       46.01       49.94      3.58 o 
  -2   8   5       32.95       36.86      3.35 o 
  -1   8   5      549.62      575.33      9.53 o 
   0   8   5      170.95      167.31      5.71 o 
   1   8   5      180.38      187.99      6.12 o 
   2   8   5        5.82       10.51      2.16 o 
   3   8   5       44.19       49.57      5.21 o 
   4   8   5        4.68        8.79      3.48 o 
   5   8   5       12.44       12.70      3.03 o 
   6   8   5       54.51       41.97      4.56 o 
   7   8   5        3.35        0.29      5.30 o 
   8   8   5       23.74       23.20      5.38 o 
 -10   9   5       41.27       48.58      8.64 o 
  -9   9   5       25.27       22.42      4.31 o 
  -8   9   5      101.45       90.41      5.53 o 
  -7   9   5      218.82      200.77      7.17 o 
  -6   9   5       86.76       75.73      4.52 o 
  -5   9   5        2.09        4.57      1.89 o 
  -4   9   5      335.09      332.21      7.63 o 
  -3   9   5       10.24        7.82      1.70 o 
  -2   9   5      133.79      141.57      5.47 o 
  -1   9   5        7.75       12.60      2.40 o 
   0   9   5      206.63      184.90      5.90 o 
   1   9   5       35.28       38.08      3.82 o 
   2   9   5       51.55       53.95      4.46 o 
   3   9   5       64.99       57.24      4.46 o 
   4   9   5       53.15       57.04      6.45 o 
   5   9   5      327.97      344.65     10.31 o 
   6   9   5        3.33        7.26      3.04 o 
   7   9   5      110.36       99.65     11.20 o 
  -9  10   5       23.86       30.31      7.28 o 
  -8  10   5       60.42       53.65      6.38 o 
  -7  10   5       67.44       76.02      5.20 o 
  -6  10   5      202.35      203.23      7.19 o 
  -5  10   5      271.16      240.75      7.47 o 
  -4  10   5      424.75      432.10      9.29 o 
  -3  10   5      212.28      220.64      6.30 o 
  -2  10   5      409.54      402.48      8.00 o 
  -1  10   5      745.47      737.51     11.52 o 
   0  10   5      175.26      181.44      6.46 o 
   1  10   5       57.65       58.18      4.71 o 
   2  10   5        9.42        8.53      2.04 o 
   3  10   5       93.76       85.61      5.92 o 
   4  10   5       11.34       10.10      2.09 o 
   5  10   5        2.63        4.98      2.38 o 
   6  10   5        3.17       12.08      3.39 o 
   7  10   5      103.72      109.17     10.24 o 
  -9  11   5        1.07       19.10      6.87 o 
  -8  11   5        6.88        6.91      3.29 o 
  -7  11   5       53.36       45.11      8.35 o 
  -6  11   5       27.37       20.09      4.29 o 
  -5  11   5       35.83       23.25      3.16 o 
  -4  11   5       76.37       74.43      3.98 o 
  -3  11   5       30.66       23.49      2.35 o 
  -2  11   5        0.43        2.20      1.67 o 
  -1  11   5       61.98       46.09      3.52 o 
   0  11   5       42.28       41.05      3.58 o 
   1  11   5      755.87      765.13     19.65 o 
   2  11   5       30.02       23.73      3.27 o 
   3  11   5      154.58      159.35      6.88 o 
   4  11   5        6.87       12.90      2.93 o 
   5  11   5       72.62       68.40      7.03 o 
   6  11   5       18.47        9.26      4.25 o 
  -8  12   5       80.85       60.65     25.54 o 
  -7  12   5       10.47       21.04      5.25 o 
  -6  12   5        3.10        4.64      3.94 o 
  -5  12   5       47.78       63.83      6.98 o 
  -4  12   5       37.13       39.81      5.69 o 
  -3  12   5       17.39       18.70      4.19 o 
  -2  12   5       41.07       31.95      5.99 o 
  -1  12   5       15.94        8.33      2.12 o 
   0  12   5       18.01       11.25      2.23 o 
   1  12   5       17.83       15.24      3.38 o 
   2  12   5       58.31       46.04      5.67 o 
   3  12   5      395.26      381.82     31.69 o 
   4  12   5      322.85      335.34     16.34 o 
   5  12   5        2.00       12.43      4.18 o 
  -6  13   5        0.23        4.63      6.56 o 
  -5  13   5        4.56       11.04      8.02 o 
  -4  13   5       15.08        3.85      7.83 o 
  -3  13   5       14.01       17.73      5.20 o 
  -2  13   5       18.46       19.08      5.29 o 
  -1  13   5        0.00        6.19      3.04 o 
   0  13   5       26.51       21.10      4.76 o 
   1  13   5      130.89      103.68     16.18 o 
   2  13   5        6.17       11.52      4.05 o 
   3  13   5        4.65       18.62      5.42 o 
   4  13   5      114.22      114.36     10.77 o 
  -5  14   5       18.44       26.58      5.86 o 
  -4  14   5       27.72       19.89      6.39 o 
  -3  14   5       20.48       27.40      7.76 o 
  -2  14   5        3.87       14.67      6.03 o 
  -1  14   5        9.40       11.04      6.58 o 
   0  14   5        2.52       14.82      8.45 o 
   1  14   5        4.67       14.75      8.89 o 
   2  14   5        0.61        9.13      5.53 o 
 -12   0   6       32.68       50.57     18.46 o 
 -11   0   6       19.53       10.40     10.21 o 
 -10   0   6       44.05       39.44      5.40 o 
  -9   0   6      629.71      623.06     14.72 o 
  -8   0   6       16.21       13.59      3.02 o 
  -7   0   6        9.54        8.03      2.61 o 
  -6   0   6      241.59      252.93      8.97 o 
  -5   0   6        0.03        4.28      2.76 o 
  -4   0   6        0.93        4.48      2.51 o 
  -3   0   6        4.98       12.08      3.21 o 
  -2   0   6     4869.75     5411.58     42.89 o 
  -1   0   6      548.75      488.47     12.29 o 
   0   0   6     1969.37     1933.14     22.46 o 
   1   0   6       46.79       74.47      6.59 o 
   2   0   6       15.80       30.65      5.95 o 
   3   0   6      311.12      344.07     11.45 o 
   4   0   6      169.67      148.00      8.68 o 
   5   0   6      585.48      651.98     18.48 o 
   6   0   6      635.63      659.62     19.66 o 
   7   0   6      107.69      101.77      9.09 o 
   8   0   6        4.78       10.60      4.09 o 
   9   0   6        3.98        8.31      8.15 o 
 -12   1   6        3.05       11.35      6.39 o 
 -11   1   6       29.18       24.46      6.95 o 
 -10   1   6      182.82      178.56      5.56 o 
  -9   1   6        1.43        6.42      2.33 o 
  -8   1   6       57.20       55.15      4.01 o 
  -7   1   6        7.05       10.41      2.39 o 
  -6   1   6       50.09       51.56      3.88 o 
  -5   1   6      185.04      215.08      6.29 o 
  -4   1   6       98.64      127.34      4.99 o 
  -3   1   6     1166.78     1237.73     12.18 o 
  -2   1   6      100.79      107.13      4.41 o 
  -1   1   6       12.23       13.55      2.20 o 
   0   1   6      367.93      357.82      7.30 o 
   1   1   6       47.13       53.35      3.79 o 
   2   1   6       51.32       55.05      4.34 o 
   3   1   6       99.07      123.61      6.03 o 
   4   1   6      122.21      122.63      5.62 o 
   5   1   6       92.02       88.20      6.16 o 
   6   1   6      716.93      705.11     14.21 o 
   7   1   6        0.39        9.39      2.83 o 
   8   1   6       62.85       42.18      7.25 o 
   9   1   6       13.79       17.41      4.31 o 
 -12   2   6        7.34       15.75      7.38 o 
 -11   2   6       47.93       38.85      7.12 o 
 -10   2   6       35.49       26.88      2.78 o 
  -9   2   6      357.19      390.97      9.57 o 
  -8   2   6      390.39      381.01      7.80 o 
  -7   2   6      125.82      142.15      5.36 o 
  -6   2   6      505.25      512.64      9.55 o 
  -5   2   6      201.54      219.64      6.10 o 
  -4   2   6       78.91       51.76      3.45 o 
  -3   2   6     1784.73     1962.76     19.41 o 
  -2   2   6     1626.15     1650.92     18.27 o 
  -1   2   6      373.52      356.62      7.84 o 
   0   2   6     1453.97     1539.54     14.30 o 
   1   2   6       43.41       31.10      3.04 o 
   2   2   6        3.77        6.99      2.06 o 
   3   2   6       16.38       24.81      3.49 o 
   4   2   6       16.05       17.19      2.67 o 
   5   2   6       23.14       23.74      4.71 o 
   6   2   6      409.14      373.00     11.52 o 
   7   2   6        0.13        9.87      2.98 o 
   8   2   6      101.93       85.09      7.73 o 
   9   2   6       60.84       61.41      8.51 o 
 -12   3   6        0.38        2.07     15.98 o 
 -11   3   6      130.76      126.77     10.97 o 
 -10   3   6      460.28      533.90     14.27 o 
  -9   3   6       21.48       13.46      2.18 o 
  -8   3   6      505.73      532.10      9.11 o 
  -7   3   6        1.61        3.84      3.32 o 
  -6   3   6        4.61       11.48      1.83 o 
  -5   3   6       42.19       38.22      3.94 o 
  -4   3   6      107.00       99.19      4.55 o 
  -3   3   6      420.84      425.99      7.59 o 
  -2   3   6       57.59       50.91      3.68 o 
  -1   3   6       96.78       79.51      4.18 o 
   0   3   6       53.01       62.58      4.12 o 
   1   3   6      252.58      216.50      6.67 o 
   2   3   6      410.33      442.31      8.60 o 
   3   3   6      246.90      247.25      7.13 o 
   4   3   6      224.68      239.20      7.68 o 
   5   3   6        4.26        6.02      2.91 o 
   6   3   6        5.48        7.88      3.52 o 
   7   3   6        0.07        4.87      3.91 o 
   8   3   6       34.91       21.32      4.69 o 
   9   3   6      129.97      131.27     10.37 o 
 -12   4   6        2.75       12.94      8.20 o 
 -11   4   6       42.17       46.89      9.75 o 
 -10   4   6       33.20       23.29      4.89 o 
  -9   4   6       25.51       26.69      3.31 o 
  -8   4   6      656.88      625.42     10.40 o 
  -7   4   6      175.91      163.97      6.05 o 
  -6   4   6      233.00      256.15      6.86 o 
  -5   4   6      673.15      672.00      9.63 o 
  -4   4   6        0.03        4.86      2.84 o 
  -3   4   6      287.37      256.70      6.45 o 
  -2   4   6      177.28      195.91      6.20 o 
  -1   4   6      621.09      647.93      9.37 o 
   0   4   6     1102.11     1119.14     12.99 o 
   1   4   6        1.75       11.24      2.01 o 
   2   4   6        5.09       12.24      2.04 o 
   3   4   6      176.27      201.67      6.83 o 
   4   4   6      227.28      217.33      7.95 o 
   5   4   6       22.94       17.35      2.85 o 
   6   4   6      168.83      183.47      8.57 o 
   7   4   6        3.13        3.35      3.95 o 
   8   4   6       28.64       25.01      7.18 o 
   9   4   6       87.16       65.60     16.08 o 
 -12   5   6        0.29        1.17      5.36 o 
 -11   5   6        5.97       11.39      4.22 o 
 -10   5   6       42.91       40.19      5.70 o 
  -9   5   6      124.33      129.42     10.98 o 
  -8   5   6      562.36      583.96     10.25 o 
  -7   5   6      293.31      302.38      7.61 o 
  -6   5   6       15.98       11.06      2.32 o 
  -5   5   6       37.60       42.60      3.63 o 
  -4   5   6       15.45       11.16      1.93 o 
  -3   5   6       22.42       24.80      2.75 o 
  -2   5   6       55.97       55.18      3.77 o 
  -1   5   6       47.46       39.42      3.43 o 
   0   5   6      317.19      285.98      7.58 o 
   1   5   6      132.15      166.48      6.72 o 
   2   5   6       53.50       53.81      4.29 o 
   3   5   6        5.21       11.51      2.27 o 
   4   5   6      126.74      131.08      6.75 o 
   5   5   6       11.64       11.57      4.02 o 
   6   5   6       64.28       71.54      9.07 o 
   7   5   6        3.60       12.49      5.40 o 
   8   5   6        2.44       15.16      3.36 o 
 -11   6   6        0.03       11.37      5.21 o 
 -10   6   6        6.55       11.27      8.70 o 
  -9   6   6       74.53       61.02      5.11 o 
  -8   6   6        6.16        7.26      1.95 o 
  -7   6   6      507.98      491.39      9.64 o 
  -6   6   6      495.08      506.42      9.21 o 
  -5   6   6      693.66      720.30     11.70 o 
  -4   6   6      421.70      434.90      8.41 o 
  -3   6   6      129.48      123.21      5.69 o 
  -2   6   6       11.08       13.18      1.97 o 
  -1   6   6      162.38      154.14      6.96 o 
   0   6   6      279.45      295.14      7.33 o 
   1   6   6      133.76      137.38      5.86 o 
   2   6   6      218.59      231.39      7.20 o 
   3   6   6      129.98      109.87      5.65 o 
   4   6   6      158.14      151.63      7.07 o 
   5   6   6      222.96      244.71      9.91 o 
   6   6   6        0.08        5.39      3.08 o 
   7   6   6        3.38       10.14      3.24 o 
   8   6   6        7.84       17.19      5.33 o 
 -11   7   6       12.89       14.45      3.98 o 
 -10   7   6        0.00        4.93      3.04 o 
  -9   7   6        1.22        5.73      1.68 o 
  -8   7   6       17.80       10.27      3.13 o 
  -7   7   6     1913.09     2080.48     19.75 o 
  -6   7   6       18.50       19.01      2.92 o 
  -5   7   6      827.94      861.67     11.75 o 
  -4   7   6       10.10        8.49      2.20 o 
  -3   7   6        3.87        6.53      2.71 o 
  -2   7   6       96.55      101.05      4.90 o 
  -1   7   6       35.98       48.08      4.25 o 
   0   7   6      102.92       79.35      4.95 o 
   1   7   6      183.24      217.94      6.88 o 
   2   7   6       12.13       12.00      3.18 o 
   3   7   6      955.46      973.00     16.10 o 
   4   7   6      249.39      251.65      9.24 o 
   5   7   6        8.71       13.22      3.33 o 
   6   7   6       43.14       43.20      5.14 o 
   7   7   6        2.95        5.37      3.69 o 
   8   7   6        0.67       14.91      5.15 o 
 -10   8   6        4.96        9.91      3.79 o 
  -9   8   6       27.81       23.24      3.57 o 
  -8   8   6       24.63       18.15      5.63 o 
  -7   8   6        0.01        9.23      2.62 o 
  -6   8   6       35.39       21.30      2.78 o 
  -5   8   6      537.72      552.92     11.36 o 
  -4   8   6      319.11      333.82      8.07 o 
  -3   8   6      407.06      382.70      8.14 o 
  -2   8   6      223.24      233.56      6.97 o 
  -1   8   6        0.17        6.57      2.83 o 
   0   8   6       14.17        8.60      2.42 o 
   1   8   6       11.71       14.62      2.54 o 
   2   8   6      364.88      380.80      9.53 o 
   3   8   6       61.21       57.01      4.36 o 
   4   8   6      106.10       76.13      8.74 o 
   5   8   6       86.63       84.21      6.27 o 
   6   8   6       10.95       14.55      3.20 o 
   7   8   6        0.68        7.83      5.52 o 
 -10   9   6        3.91        5.82      4.70 o 
  -9   9   6       53.08       59.09      9.42 o 
  -8   9   6       94.82      105.71      6.67 o 
  -7   9   6        1.14        9.24      2.53 o 
  -6   9   6       18.04        9.35      2.26 o 
  -5   9   6      536.74      496.47      9.50 o 
  -4   9   6        4.29        9.04      1.67 o 
  -3   9   6        0.63        4.31      4.28 o 
  -2   9   6        0.00        4.12      1.58 o 
  -1   9   6       97.94       98.77      6.50 o 
   0   9   6        7.60        5.67      2.45 o 
   1   9   6       42.86       38.94      4.33 o 
   2   9   6       10.22        9.73      2.19 o 
   3   9   6        8.38        9.54      2.57 o 
   4   9   6       52.92       48.76      7.46 o 
   5   9   6      119.34      134.58      8.27 o 
   6   9   6        6.75        9.06      4.00 o 
   7   9   6       14.72       15.19      4.70 o 
  -9  10   6        2.98       10.69      3.49 o 
  -8  10   6        0.54        8.30      2.81 o 
  -7  10   6       79.47       71.94      6.66 o 
  -6  10   6        0.05        2.06      3.11 o 
  -5  10   6      581.56      518.71     13.18 o 
  -4  10   6        0.43        2.61      1.78 o 
  -3  10   6      175.72      158.31      7.27 o 
  -2  10   6       50.00       54.59      4.31 o 
  -1  10   6       21.48       18.98      3.02 o 
   0  10   6       44.76       40.77      3.98 o 
   1  10   6       15.10       12.28      2.53 o 
   2  10   6       11.41       11.40      2.52 o 
   3  10   6       29.42       26.16      4.76 o 
   4  10   6        1.82       -0.87      3.83 o 
   5  10   6       16.85       13.12      3.22 o 
   6  10   6        3.96        8.20      5.92 o 
  -8  11   6        9.76       14.13      4.68 o 
  -7  11   6        0.28        5.35      2.72 o 
  -6  11   6        1.12        5.51      4.38 o 
  -5  11   6       10.01        9.09      3.41 o 
  -4  11   6        1.54        8.26      2.12 o 
  -3  11   6       29.08       25.88      5.00 o 
  -2  11   6       46.60       39.27      4.34 o 
  -1  11   6      238.59      214.49      6.92 o 
   0  11   6       97.73       89.39      5.54 o 
   1  11   6        8.13        7.26      2.28 o 
   2  11   6       11.66       11.70      2.36 o 
   3  11   6       68.79       60.55      5.29 o 
   4  11   6        3.00       11.28      3.46 o 
   5  11   6       91.78       81.69     10.44 o 
  -7  12   6        9.96       19.10      6.18 o 
  -6  12   6        0.29        6.01      4.57 o 
  -5  12   6       14.18       12.67      4.39 o 
  -4  12   6       19.94       11.82      2.95 o 
  -3  12   6       17.76       15.15      3.12 o 
  -2  12   6      193.75      168.78      8.74 o 
  -1  12   6       67.28       73.97      5.07 o 
   0  12   6       44.71       56.70      4.82 o 
   1  12   6        0.23        5.91      3.27 o 
   2  12   6       10.50        8.86      2.75 o 
   3  12   6       79.50       80.86      6.71 o 
   4  12   6        2.00       10.59      5.69 o 
  -6  13   6        6.89       13.70      4.74 o 
  -5  13   6       55.76       59.53     10.47 o 
  -4  13   6       21.23       22.48      6.19 o 
  -3  13   6       21.84       24.86      6.62 o 
  -2  13   6       22.88       16.57      4.66 o 
  -1  13   6        0.82        1.04      4.68 o 
   0  13   6       40.07       42.35      8.72 o 
   1  13   6        8.43       14.72      3.75 o 
   2  13   6        7.81       17.92      5.28 o 
   3  13   6       23.73       17.80      6.69 o 
  -4  14   6       15.53       20.69     23.41 o 
  -3  14   6        0.02        6.32     10.07 o 
  -2  14   6        0.02        7.68      6.10 o 
  -1  14   6       49.05       31.12      6.23 o 
   0  14   6       10.53       24.32      8.83 o 
 -12   1   7        0.08       13.89      8.53 o 
 -11   1   7        0.91        8.83      4.74 o 
 -10   1   7        3.13        3.23      3.22 o 
  -9   1   7        2.03        1.54      2.95 o 
  -8   1   7       21.43       17.90      2.21 o 
  -7   1   7        3.99        5.34      2.46 o 
  -6   1   7        1.59        5.68      3.01 o 
  -5   1   7      238.41      264.09      7.06 o 
  -4   1   7       56.46       65.25      4.28 o 
  -3   1   7      556.73      572.08      9.34 o 
  -2   1   7     1038.15     1125.44     12.43 o 
  -1   1   7      117.99      132.16      5.61 o 
   0   1   7       65.48       65.59      4.50 o 
   1   1   7        0.49        2.02      1.99 o 
   2   1   7       14.04       14.69      2.46 o 
   3   1   7        4.14       10.24      2.26 o 
   4   1   7       86.41       93.63      5.96 o 
   5   1   7        0.00        3.20      5.45 o 
   6   1   7        0.06        0.88      4.77 o 
   7   1   7       18.86       18.94      3.70 o 
   8   1   7      121.85      110.82     10.22 o 
 -12   2   7        7.76        0.58     13.83 o 
 -11   2   7       47.36       49.05      6.29 o 
 -10   2   7        0.32        0.45      3.38 o 
  -9   2   7      400.31      374.17      8.81 o 
  -8   2   7      358.90      341.05      8.22 o 
  -7   2   7       12.45       11.27      3.10 o 
  -6   2   7        5.43       10.30      2.72 o 
  -5   2   7       13.43       10.90      2.39 o 
  -4   2   7       35.04       37.67      3.29 o 
  -3   2   7     1044.09     1128.76     13.60 o 
  -2   2   7      936.36      968.92     11.75 o 
  -1   2   7       52.70       35.31      3.85 o 
   0   2   7        0.03        3.00      3.09 o 
   1   2   7      199.54      211.43      8.58 o 
   2   2   7        0.05        9.96      2.44 o 
   3   2   7       12.28       11.44      2.69 o 
   4   2   7        5.66        2.82      3.84 o 
   5   2   7       24.77       19.15      3.22 o 
   6   2   7       45.92       36.01      5.78 o 
   7   2   7        0.04       10.90      3.35 o 
   8   2   7      360.91      345.45     14.63 o 
 -12   3   7        1.54        8.22      8.51 o 
 -11   3   7      194.05      187.47     13.08 o 
 -10   3   7       38.02       39.30      4.05 o 
  -9   3   7      201.48      175.04      6.86 o 
  -8   3   7      982.70     1038.26     14.51 o 
  -7   3   7       41.45       25.88      3.21 o 
  -6   3   7       11.59        9.49      2.18 o 
  -5   3   7      152.20      134.92      5.80 o 
  -4   3   7       10.93       12.25      2.31 o 
  -3   3   7      246.92      251.72      7.10 o 
  -2   3   7      515.15      544.38      9.32 o 
  -1   3   7       25.92       26.57      2.60 o 
   0   3   7       12.48       17.68      2.62 o 
   1   3   7      203.16      197.03      7.13 o 
   2   3   7        1.84        9.57      2.51 o 
   3   3   7        4.94        4.39      2.82 o 
   4   3   7       20.90       18.85      3.49 o 
   5   3   7        2.13       -4.94      6.47 o 
   6   3   7       56.66       50.93      4.93 o 
   7   3   7        7.98       12.56      4.00 o 
   8   3   7      237.12      254.93     13.41 o 
 -12   4   7        0.65       10.43      9.07 o 
 -11   4   7       15.89       15.19      4.40 o 
 -10   4   7        6.50        8.12      3.82 o 
  -9   4   7       69.91       67.89      6.59 o 
  -8   4   7      489.70      505.27     11.65 o 
  -7   4   7      465.39      478.86      9.73 o 
  -6   4   7     1579.29     1726.92     22.47 o 
  -5   4   7      346.32      351.60      7.78 o 
  -4   4   7        0.21        6.61      2.35 o 
  -3   4   7       17.55       24.92      2.81 o 
  -2   4   7       37.07       35.92      4.59 o 
  -1   4   7      182.43      208.46      6.65 o 
   0   4   7       11.67        8.47      4.01 o 
   1   4   7       80.51       71.95      5.04 o 
   2   4   7       19.30       15.68      2.79 o 
   3   4   7       18.81       23.81      3.79 o 
   4   4   7       44.65       48.72      5.57 o 
   5   4   7       11.43       11.34      2.89 o 
   6   4   7       43.16       41.70      8.10 o 
   7   4   7       22.44       15.76      3.85 o 
   8   4   7        1.07        1.44      4.90 o 
 -11   5   7        0.39        1.68      5.62 o 
 -10   5   7       33.59       25.68      3.98 o 
  -9   5   7       19.51       21.08      3.76 o 
  -8   5   7      605.12      633.29     10.86 o 
  -7   5   7      128.43      128.63      6.24 o 
  -6   5   7       61.64       55.30      4.19 o 
  -5   5   7       13.91       12.12      2.52 o 
  -4   5   7      391.32      374.28      8.19 o 
  -3   5   7        2.57        2.35      5.50 o 
  -2   5   7      243.31      272.78      7.40 o 
  -1   5   7        0.17        5.71      2.12 o 
   0   5   7      180.81      195.55      6.63 o 
   1   5   7        3.63       10.60      2.47 o 
   2   5   7      685.68      650.34     11.25 o 
   3   5   7      575.77      621.79     12.24 o 
   4   5   7       34.04       33.09      3.54 o 
   5   5   7      103.76       96.67      7.61 o 
   6   5   7        6.02       11.93      4.20 o 
   7   5   7        0.70        8.21      2.70 o 
   8   5   7        1.36        5.18      4.74 o 
 -11   6   7       17.45        9.78      5.32 o 
 -10   6   7       43.82       60.18     11.82 o 
  -9   6   7       12.93       15.20      2.91 o 
  -8   6   7        7.44        6.37      1.67 o 
  -7   6   7      184.77      173.08      6.67 o 
  -6   6   7       24.30       24.75      3.16 o 
  -5   6   7     1028.50     1033.11     13.33 o 
  -4   6   7      103.16      100.11      5.10 o 
  -3   6   7      174.44      182.43      6.94 o 
  -2   6   7       52.87       51.70      4.09 o 
  -1   6   7       85.38       94.89      5.12 o 
   0   6   7       26.78       21.52      2.87 o 
   1   6   7       12.99       12.53      2.96 o 
   2   6   7       26.25       20.14      3.73 o 
   3   6   7      173.07      172.61      7.68 o 
   4   6   7       37.72       31.33      3.92 o 
   5   6   7       64.26       53.02      6.51 o 
   6   6   7        4.96       10.90      2.81 o 
   7   6   7        8.97       13.35      7.37 o 
 -11   7   7        0.09        8.59      6.13 o 
 -10   7   7        0.00        4.48      5.33 o 
  -9   7   7        0.47        0.23      6.36 o 
  -8   7   7        0.30        6.47      3.26 o 
  -7   7   7      174.91      185.00      7.59 o 
  -6   7   7      156.84      162.37      6.76 o 
  -5   7   7      924.87      980.14     13.91 o 
  -4   7   7        0.04        9.95      3.10 o 
  -3   7   7      325.46      315.99      8.28 o 
  -2   7   7        4.10        6.98      2.37 o 
  -1   7   7        3.50        8.29      1.59 o 
   0   7   7        1.04        4.80      2.00 o 
   1   7   7      160.69      161.78      6.81 o 
   2   7   7       39.26       34.94      3.55 o 
   3   7   7      186.32      176.78      7.44 o 
   4   7   7       13.96       13.87      2.94 o 
   5   7   7       34.18       21.85      6.06 o 
   6   7   7        0.23       12.08      3.32 o 
   7   7   7        0.22       12.99      4.94 o 
 -10   8   7        0.18        4.70      4.33 o 
  -9   8   7        4.66        6.74      2.69 o 
  -8   8   7      142.07      121.09      7.04 o 
  -7   8   7       53.04       41.51      4.47 o 
  -6   8   7        7.01        9.90      2.85 o 
  -5   8   7      153.41      156.96      7.03 o 
  -4   8   7       32.33       29.04      3.41 o 
  -3   8   7        0.00        3.78      2.60 o 
  -2   8   7        0.65        6.83      4.76 o 
  -1   8   7       13.89       12.45      3.40 o 
   0   8   7        0.82        5.94      3.37 o 
   1   8   7      195.42      192.32      7.76 o 
   2   8   7       44.72       53.61      4.51 o 
   3   8   7       22.01       22.42      4.13 o 
   4   8   7       43.17       42.81      5.96 o 
   5   8   7       28.95       14.26      5.21 o 
   6   8   7        0.00        6.44      4.82 o 
 -10   9   7       58.67       65.97      9.65 o 
  -9   9   7       12.67       14.73      3.69 o 
  -8   9   7       37.79       29.90      5.69 o 
  -7   9   7        0.00        3.07      3.97 o 
  -6   9   7       96.61       88.51      6.07 o 
  -5   9   7       22.29       15.13      2.57 o 
  -4   9   7       24.55       34.15      5.49 o 
  -3   9   7       84.63       78.65      5.25 o 
  -2   9   7       91.75       87.67      5.46 o 
  -1   9   7        4.35       10.51      2.25 o 
   0   9   7       61.25       53.65      4.55 o 
   1   9   7      163.21      170.11      7.82 o 
   2   9   7       20.08       15.30      3.60 o 
   3   9   7       36.93       21.27      4.24 o 
   4   9   7        0.08       11.18      3.15 o 
   5   9   7        9.86       11.56      3.31 o 
   6   9   7       47.43       41.91      9.42 o 
  -9  10   7       19.25       15.24      9.02 o 
  -8  10   7       24.51       17.74      4.24 o 
  -7  10   7       74.87       80.07      8.46 o 
  -6  10   7       48.59       47.78      6.08 o 
  -5  10   7       30.86       35.41      4.99 o 
  -4  10   7      372.79      391.94      9.73 o 
  -3  10   7      478.28      464.29     10.99 o 
  -2  10   7       96.99       96.80      7.32 o 
  -1  10   7      224.12      216.27      8.43 o 
   0  10   7      195.35      199.13      8.45 o 
   1  10   7      542.99      573.76     18.59 o 
   2  10   7       52.33       41.16      4.56 o 
   3  10   7        2.03        6.36      2.71 o 
   4  10   7        2.17        9.91      2.77 o 
   5  10   7       16.03       11.79      4.91 o 
  -8  11   7        1.08       12.47      4.71 o 
  -7  11   7       18.33       20.95      5.47 o 
  -6  11   7       16.83       14.89      7.11 o 
  -5  11   7        6.13        7.33      3.89 o 
  -4  11   7        2.60        4.31      3.77 o 
  -3  11   7       51.07       37.20      4.46 o 
  -2  11   7      212.08      217.86      7.87 o 
  -1  11   7       26.70       19.81      3.23 o 
   0  11   7       17.05        8.58      2.66 o 
   1  11   7        0.02        4.86      2.39 o 
   2  11   7       79.22       69.63      6.42 o 
   3  11   7       96.17       85.13      8.35 o 
   4  11   7        1.15        7.20      5.34 o 
  -7  12   7        0.65       11.47      4.95 o 
  -6  12   7        5.32       12.62      6.87 o 
  -5  12   7        1.01        7.47      6.65 o 
  -4  12   7      101.80      124.39     15.05 o 
  -3  12   7        0.46        3.00      5.46 o 
  -2  12   7        0.27        6.72      3.27 o 
  -1  12   7       14.06       10.30      2.79 o 
   0  12   7       27.25       17.72      4.01 o 
   1  12   7       59.07       46.88      6.95 o 
   2  12   7       30.18       17.70      4.12 o 
   3  12   7        9.22        0.06      6.07 o 
  -5  13   7       40.85       31.27      7.56 o 
  -4  13   7        7.47       11.98      4.49 o 
  -3  13   7        5.74        9.71      6.05 o 
  -2  13   7        1.34       11.03      7.67 o 
  -1  13   7        0.05        5.11      5.12 o 
   0  13   7        0.96        9.85      4.54 o 
   1  13   7       19.09       17.63      7.28 o 
 -12   0   8       60.25       65.02     17.93 o 
 -11   0   8      123.05       99.90     11.10 o 
 -10   0   8        5.35       10.42      3.56 o 
  -9   0   8       62.39       67.33     12.12 o 
  -8   0   8      102.45      100.45      7.87 o 
  -7   0   8       10.00        9.20      3.07 o 
  -6   0   8       31.38       29.23      4.80 o 
  -5   0   8      855.16      876.76     17.17 o 
  -4   0   8       79.20       96.45      7.94 o 
  -3   0   8       27.50       29.27      3.54 o 
  -2   0   8      150.06      172.21     10.77 o 
  -1   0   8      505.51      535.32     13.74 o 
   0   0   8     2335.59     2558.33     28.40 o 
   1   0   8        0.09        5.70      3.16 o 
   2   0   8       64.74       52.30      7.10 o 
   3   0   8       15.18       16.04      9.30 o 
   4   0   8       96.75       64.16      8.11 o 
   5   0   8        9.38       20.12      4.98 o 
   6   0   8       16.54       21.60      6.20 o 
   7   0   8      134.53      113.49     14.72 o 
   8   0   8       23.65       23.22      8.35 o 
 -12   1   8        2.18       -0.05      7.15 o 
 -11   1   8        0.37        4.34      3.74 o 
 -10   1   8        7.39       12.28      3.75 o 
  -9   1   8       80.54       74.47      6.80 o 
  -8   1   8       71.30       58.15      4.93 o 
  -7   1   8       61.82       65.93      4.71 o 
  -6   1   8      210.40      242.15      7.54 o 
  -5   1   8       11.16       11.33      2.26 o 
  -4   1   8       26.85       29.78      4.04 o 
  -3   1   8       32.47       33.08      3.42 o 
  -2   1   8        0.01        7.44      3.42 o 
  -1   1   8      536.76      562.10     11.05 o 
   0   1   8       95.14       96.95      6.87 o 
   1   1   8       15.51       13.89      3.47 o 
   2   1   8      144.46      143.33      6.73 o 
   3   1   8      105.38      102.06      9.32 o 
   4   1   8        6.99       10.53      4.09 o 
   5   1   8       74.95       73.99      6.84 o 
   6   1   8        1.38        7.51      4.42 o 
   7   1   8       91.89       70.57      7.94 o 
   8   1   8       43.36       29.92      6.00 o 
 -12   2   8      113.85      127.24     18.64 o 
 -11   2   8       71.38       76.27      8.16 o 
 -10   2   8        1.31        3.97      2.17 o 
  -9   2   8       88.64      101.51      7.06 o 
  -8   2   8      164.16      152.22     10.03 o 
  -7   2   8      133.40      146.87      7.39 o 
  -6   2   8      435.62      407.50      8.86 o 
  -5   2   8      688.29      684.10     10.87 o 
  -4   2   8      302.77      298.54      8.55 o 
  -3   2   8       43.49       49.90      4.75 o 
  -2   2   8      435.16      456.02      9.36 o 
  -1   2   8       79.76       72.87      4.86 o 
   0   2   8     1061.07     1115.00     14.14 o 
   1   2   8      250.22      234.93      7.69 o 
   2   2   8        0.93       11.69      2.72 o 
   3   2   8        4.36       11.18      2.95 o 
   4   2   8       20.09       18.86      6.39 o 
   5   2   8        5.34        8.26      3.01 o 
   6   2   8        4.71        9.08      3.35 o 
   7   2   8        2.52       14.11      4.22 o 
   8   2   8       49.03       41.61      8.05 o 
 -12   3   8        3.58        7.34     23.95 o 
 -11   3   8        2.43        7.53      3.17 o 
 -10   3   8       49.58       43.72      7.08 o 
  -9   3   8      358.23      375.59     11.28 o 
  -8   3   8      598.29      616.35     11.93 o 
  -7   3   8       46.71       43.63      4.40 o 
  -6   3   8      494.96      509.95      9.90 o 
  -5   3   8       33.65       43.47      3.65 o 
  -4   3   8       55.78       44.26      3.82 o 
  -3   3   8       35.99       38.38      3.89 o 
  -2   3   8       50.75       43.99      4.05 o 
  -1   3   8      286.65      280.72      7.89 o 
   0   3   8       55.61       62.09      4.79 o 
   1   3   8       88.45       90.43      5.49 o 
   2   3   8      189.40      200.40      9.20 o 
   3   3   8      120.68      141.73     10.43 o 
   4   3   8        4.78       10.80      3.78 o 
   5   3   8       25.40       20.55      6.32 o 
   6   3   8       57.05       71.43      8.85 o 
   7   3   8       18.78       23.23      5.09 o 
 -11   4   8        0.02       -3.53      7.39 o 
 -10   4   8       46.98       41.79      5.25 o 
  -9   4   8        3.71       10.64     14.77 o 
  -8   4   8       23.15       21.76      3.35 o 
  -7   4   8        1.98        5.63      3.44 o 
  -6   4   8     1261.69     1259.49     15.06 o 
  -5   4   8       27.12       19.61      2.92 o 
  -4   4   8      140.75      152.03      6.31 o 
  -3   4   8       44.89       47.81      4.10 o 
  -2   4   8       19.65       16.35      2.79 o 
  -1   4   8       21.57       23.18      3.12 o 
   0   4   8      463.82      432.88     10.89 o 
   1   4   8      259.03      277.54      9.63 o 
   2   4   8        0.21       10.25      2.36 o 
   3   4   8        7.46       15.39      3.43 o 
   4   4   8        0.43        2.99      5.54 o 
   5   4   8       42.18       42.40      5.80 o 
   6   4   8        7.74        7.82      4.31 o 
   7   4   8       14.48       14.07      3.47 o 
 -11   5   8       18.09       17.68      4.78 o 
 -10   5   8       10.64       14.11      4.23 o 
  -9   5   8        3.61        5.55      4.05 o 
  -8   5   8      249.67      254.39      9.44 o 
  -7   5   8       64.89       63.53      4.56 o 
  -6   5   8      385.94      379.71      9.91 o 
  -5   5   8      915.96      884.43     12.78 o 
  -4   5   8       18.46       16.21      2.10 o 
  -3   5   8      214.66      219.84      7.24 o 
  -2   5   8      111.59       96.93      5.31 o 
  -1   5   8       17.66       16.47      3.14 o 
   0   5   8       43.01       38.26      3.69 o 
   1   5   8       52.35       49.39      5.38 o 
   2   5   8        6.43        9.47      2.90 o 
   3   5   8      205.27      208.87     12.16 o 
   4   5   8        3.64       13.10      3.74 o 
   5   5   8       51.40       41.81      6.07 o 
   6   5   8        0.68       14.87      4.23 o 
   7   5   8        1.73        8.78      3.97 o 
 -11   6   8        0.07       -5.96      5.96 o 
 -10   6   8        9.55       13.12      3.31 o 
  -9   6   8       16.77       18.38      4.58 o 
  -8   6   8      156.58      158.55      7.46 o 
  -7   6   8       40.97       35.16      3.59 o 
  -6   6   8      104.98      104.17      7.36 o 
  -5   6   8       47.83       38.07      4.70 o 
  -4   6   8       67.05       84.91      5.12 o 
  -3   6   8      681.27      707.53     12.58 o 
  -2   6   8      119.58      122.87      6.16 o 
  -1   6   8       91.43      102.22      6.60 o 
   0   6   8        9.61        9.41      3.17 o 
   1   6   8      205.02      185.19     10.20 o 
   2   6   8      344.38      328.06     12.00 o 
   3   6   8      377.50      404.36     16.73 o 
   4   6   8      101.12      100.64     11.50 o 
   5   6   8        0.03       11.23      5.51 o 
   6   6   8        5.90        8.42      6.25 o 
   7   6   8        9.46       18.46      7.84 o 
 -10   7   8        0.50        2.69      3.67 o 
  -9   7   8      153.10      136.00      9.22 o 
  -8   7   8      167.17      160.44      7.36 o 
  -7   7   8       15.41        7.58      3.10 o 
  -6   7   8      492.67      492.01     13.52 o 
  -5   7   8      471.57      460.80     11.58 o 
  -4   7   8        1.83        9.17      2.50 o 
  -3   7   8      363.99      352.55      9.31 o 
  -2   7   8        2.11        7.77      4.08 o 
  -1   7   8        0.84        9.15      3.65 o 
   0   7   8       15.75       15.00      3.07 o 
   1   7   8        0.17        1.38      3.56 o 
   2   7   8      477.13      519.13     16.67 o 
   3   7   8       49.48       51.49      7.76 o 
   4   7   8       23.48       21.30      4.65 o 
   5   7   8       28.47       24.50      4.94 o 
   6   7   8        0.48        9.01      4.08 o 
 -10   8   8       21.05        5.65      6.15 o 
  -9   8   8       61.84       44.45      5.86 o 
  -8   8   8       63.88       43.97     10.54 o 
  -7   8   8       30.30       25.26      3.69 o 
  -6   8   8       18.46       13.16      2.76 o 
  -5   8   8       16.41        9.80      2.98 o 
  -4   8   8       92.77       82.28      5.02 o 
  -3   8   8      208.92      220.94      8.33 o 
  -2   8   8      385.52      375.32     10.29 o 
  -1   8   8      163.07      184.34      8.69 o 
   0   8   8       83.70       74.61      7.10 o 
   1   8   8       50.81       53.24      4.99 o 
   2   8   8      182.26      187.77     14.63 o 
   3   8   8      106.41      111.26     10.33 o 
   4   8   8        0.10        6.10      4.60 o 
   5   8   8        9.30        3.64      4.08 o 
   6   8   8        0.53       16.63      4.82 o 
  -9   9   8       18.40        9.10      5.82 o 
  -8   9   8       58.80       67.16      7.03 o 
  -7   9   8       21.56       21.02      4.97 o 
  -6   9   8        1.47        7.09      3.31 o 
  -5   9   8        1.38        8.80      3.63 o 
  -4   9   8       96.11       91.47      6.88 o 
  -3   9   8      172.10      159.40      8.08 o 
  -2   9   8        0.02        6.01      2.66 o 
  -1   9   8        0.12        3.19      5.25 o 
   0   9   8       22.73       21.51      4.24 o 
   1   9   8       96.69       98.42      7.09 o 
   2   9   8        4.60        9.39      3.94 o 
   3   9   8       42.60       27.27      6.48 o 
   4   9   8        0.27        9.61      3.87 o 
   5   9   8       42.78       59.99      7.39 o 
  -8  10   8       51.72       48.18      7.01 o 
  -7  10   8        0.12        3.35      3.11 o 
  -6  10   8        2.73       11.34      4.90 o 
  -5  10   8       24.18       17.62      3.34 o 
  -4  10   8       89.25       77.04      7.27 o 
  -3  10   8      264.00      241.25      9.07 o 
  -2  10   8        0.41        2.06      2.30 o 
  -1  10   8      171.40      156.63      7.54 o 
   0  10   8       84.58       81.22      6.29 o 
   1  10   8        1.60       11.23      2.74 o 
   2  10   8        0.89        5.61      3.58 o 
   3  10   8       70.48       70.88      7.43 o 
   4  10   8        2.42       -2.77      4.85 o 
  -7  11   8        0.19        2.18     23.33 o 
  -6  11   8        6.38        7.97      4.27 o 
  -5  11   8        6.54       10.80      4.85 o 
  -4  11   8       34.29       29.35      4.95 o 
  -3  11   8       43.55       29.64      4.23 o 
  -2  11   8       20.34       13.18      4.38 o 
  -1  11   8        0.00        3.99      2.83 o 
   0  11   8       66.60       53.94      6.80 o 
   1  11   8        3.51       15.51      3.19 o 
   2  11   8       10.11       15.74      4.12 o 
   3  11   8        0.12        6.06      3.95 o 
  -6  12   8        5.12       13.67      5.69 o 
  -5  12   8        0.17        0.13      5.81 o 
  -4  12   8        0.47        3.97      3.91 o 
  -3  12   8        8.87       12.54      3.98 o 
  -2  12   8        8.71       12.02      4.49 o 
  -1  12   8       10.86       13.47      3.73 o 
   0  12   8      162.62      158.76     10.02 o 
   1  12   8       44.66       29.65      6.22 o 
   2  12   8        0.71        7.22      6.99 o 
  -3  13   8        0.96        3.48      8.94 o 
  -2  13   8        0.70        0.97      6.07 o 
  -1  13   8        4.21        6.14      4.80 o 
 -12   1   9        3.89       12.05     12.89 o 
 -11   1   9        0.36        6.59      2.86 o 
 -10   1   9       25.91       27.89      4.48 o 
  -9   1   9       27.17       16.19      3.10 o 
  -8   1   9       32.90       20.62      2.49 o 
  -7   1   9      151.32      170.84      7.50 o 
  -6   1   9       39.76       25.14      3.39 o 
  -5   1   9       30.56       43.78      4.41 o 
  -4   1   9       56.26       46.58      3.82 o 
  -3   1   9       68.88       68.54      4.96 o 
  -2   1   9       22.84       23.24      3.28 o 
  -1   1   9      153.49      146.57      8.41 o 
   0   1   9       97.82       94.52      6.22 o 
   1   1   9        2.95        5.58      4.31 o 
   2   1   9      151.46      155.66     11.49 o 
   3   1   9       45.37       40.43      6.69 o 
   4   1   9       21.41       18.79      5.23 o 
   5   1   9       11.78       16.38      5.92 o 
   6   1   9       16.26       14.68      3.95 o 
   7   1   9        0.46        6.18      4.77 o 
 -11   2   9        4.42       17.42      5.00 o 
 -10   2   9        1.67        2.27      3.79 o 
  -9   2   9        0.02        8.19      3.32 o 
  -8   2   9        7.47        7.03      2.96 o 
  -7   2   9      318.06      291.60     10.64 o 
  -6   2   9      282.82      248.92      9.39 o 
  -5   2   9        1.33        6.14      2.63 o 
  -4   2   9       20.49       21.63      3.66 o 
  -3   2   9       22.42       18.35      3.13 o 
  -2   2   9        4.33        9.32      2.34 o 
  -1   2   9      331.46      316.95      8.99 o 
   0   2   9      112.10      106.62      6.34 o 
   1   2   9        0.09        6.02      3.26 o 
   2   2   9      139.31      143.78     10.67 o 
   3   2   9        5.30       10.33      2.77 o 
   4   2   9        0.34        7.38     12.18 o 
   5   2   9        0.40        7.99      4.76 o 
   6   2   9       52.65       44.38      7.51 o 
   7   2   9        0.33       10.00      8.57 o 
 -11   3   9       47.31       42.49     15.14 o 
 -10   3   9        0.54        0.86      6.36 o 
  -9   3   9      242.62      216.68      8.65 o 
  -8   3   9        0.86        6.81      2.70 o 
  -7   3   9      323.84      303.98      9.43 o 
  -6   3   9      455.24      462.33     10.83 o 
  -5   3   9        1.10        6.83      2.69 o 
  -4   3   9       60.54       64.48      4.95 o 
  -3   3   9       22.98       18.47      3.30 o 
  -2   3   9       20.28       13.95      3.06 o 
  -1   3   9       39.49       35.69      4.08 o 
   0   3   9      114.36      106.78      6.11 o 
   1   3   9        1.46        6.26      4.18 o 
   2   3   9       29.53       26.24      5.76 o 
   3   3   9        4.61       12.65      6.55 o 
   4   3   9        0.12       11.49      9.09 o 
   5   3   9        6.42       18.30      4.42 o 
   6   3   9        0.26        7.33      5.04 o 
   7   3   9        0.01        8.45      4.42 o 
 -11   4   9        9.82       12.31      7.83 o 
 -10   4   9        0.35        6.35      3.57 o 
  -9   4   9        7.91        9.75      3.51 o 
  -8   4   9       48.67       43.46      5.26 o 
  -7   4   9        8.19       12.60      3.19 o 
  -6   4   9      698.46      714.41     13.53 o 
  -5   4   9       35.05       33.13      4.33 o 
  -4   4   9      999.45     1069.03     18.10 o 
  -3   4   9      401.77      394.15      9.75 o 
  -2   4   9        0.01        1.98      3.57 o 
  -1   4   9       36.21       40.77      4.42 o 
   0   4   9      139.68      143.87      7.88 o 
   1   4   9      139.95      130.18     10.85 o 
   2   4   9       55.05       55.46      7.51 o 
   3   4   9        0.00       10.45      5.96 o 
   4   4   9       25.95       26.18      9.17 o 
   5   4   9        6.27       20.12      4.21 o 
   6   4   9       20.73       19.50      6.86 o 
 -11   5   9        7.39        7.08      5.61 o 
 -10   5   9       17.28       17.49      5.64 o 
  -9   5   9       18.64       14.63      3.58 o 
  -8   5   9       21.82       12.37      3.08 o 
  -7   5   9       10.82       12.90      3.39 o 
  -6   5   9      288.51      295.55     12.55 o 
  -5   5   9      293.43      281.87      9.94 o 
  -4   5   9      427.10      465.94     10.99 o 
  -3   5   9       72.06       74.35      5.50 o 
  -2   5   9      317.44      323.83     10.27 o 
  -1   5   9       67.76       77.38      6.40 o 
   0   5   9       73.55       79.72      6.63 o 
   1   5   9      123.28      117.68      9.88 o 
   2   5   9       14.21        7.89      6.76 o 
   3   5   9        0.39       14.84      4.38 o 
   4   5   9        8.07       12.81      3.99 o 
   5   5   9       25.08       25.60      4.57 o 
   6   5   9        1.37       13.53      4.59 o 
 -10   6   9       13.67       14.87      5.53 o 
  -9   6   9      106.26      121.33      9.02 o 
  -8   6   9        3.73        3.67      2.43 o 
  -7   6   9       55.24       55.78      6.58 o 
  -6   6   9       54.10       52.22      5.41 o 
  -5   6   9        0.04       -1.22      3.42 o 
  -4   6   9       54.70       34.17      3.54 o 
  -3   6   9     1507.35     1576.07     30.18 o 
  -2   6   9       43.80       42.37      4.34 o 
  -1   6   9      325.02      338.82     12.40 o 
   0   6   9        4.34       10.20      2.85 o 
   1   6   9       85.53       83.51      8.32 o 
   2   6   9       48.45       47.82      6.09 o 
   3   6   9        8.10        4.16      4.64 o 
   4   6   9      105.81      111.90     10.24 o 
   5   6   9       28.32       12.22      3.97 o 
   6   6   9        5.96       14.81      5.22 o 
 -10   7   9        6.06        8.83      5.20 o 
  -9   7   9        7.12       13.48      3.85 o 
  -8   7   9       41.22       26.49      4.73 o 
  -7   7   9        0.28        5.02      6.10 o 
  -6   7   9        7.88        7.04      2.55 o 
  -5   7   9      195.30      186.88      9.54 o 
  -4   7   9       41.40       40.72      4.46 o 
  -3   7   9      187.17      188.32      9.25 o 
  -2   7   9       40.28       36.13      4.17 o 
  -1   7   9      100.33       88.47      6.16 o 
   0   7   9        1.43        7.37      2.76 o 
   1   7   9       14.30       15.37      3.82 o 
   2   7   9       32.35       30.46      5.22 o 
   3   7   9       24.38       12.74      5.57 o 
   4   7   9       17.15       14.87      6.96 o 
   5   7   9       42.64       36.07      5.96 o 
  -9   8   9       86.37      109.14      9.01 o 
  -8   8   9       27.74       26.01      5.09 o 
  -7   8   9       12.66        9.06      2.77 o 
  -6   8   9       67.07       60.31      7.62 o 
  -5   8   9        2.50        4.86      3.11 o 
  -4   8   9       10.47       15.31      3.63 o 
  -3   8   9       28.37       21.33      4.40 o 
  -2   8   9        2.85        9.13      4.37 o 
  -1   8   9       12.96       14.63      3.18 o 
   0   8   9       37.09       29.18      4.31 o 
   1   8   9       19.95       18.78      4.24 o 
   2   8   9       76.90       80.35      7.79 o 
   3   8   9        0.43        8.90      3.54 o 
   4   8   9       12.91       13.19      3.53 o 
   5   8   9       31.51       21.82      4.23 o 
  -9   9   9       47.96       61.98     15.72 o 
  -8   9   9        9.10        9.84      4.03 o 
  -7   9   9        0.09        2.85      3.51 o 
  -6   9   9        1.73        7.59      2.68 o 
  -5   9   9        2.52        9.69      4.19 o 
  -4   9   9       60.27       48.83      6.35 o 
  -3   9   9        1.12       -0.57      3.06 o 
  -2   9   9       46.37       44.85      6.03 o 
  -1   9   9       25.89       24.49      4.15 o 
   0   9   9       19.38       22.22      3.73 o 
   1   9   9      137.73      143.19     10.75 o 
   2   9   9       16.59       23.88      4.15 o 
   3   9   9       39.92       23.19     10.72 o 
   4   9   9       16.96       16.44      4.49 o 
  -8  10   9        0.06       -3.52      4.02 o 
  -7  10   9       36.45       35.89      6.96 o 
  -6  10   9       45.67       54.34      5.94 o 
  -5  10   9       27.15       23.66      4.35 o 
  -4  10   9       23.22       20.95      4.47 o 
  -3  10   9       37.19       29.89      4.53 o 
  -2  10   9      119.62      131.28      8.94 o 
  -1  10   9      459.40      435.25     21.78 o 
   0  10   9        0.39       -1.03      4.74 o 
   1  10   9       48.62       58.97      7.62 o 
   2  10   9      205.94      206.77     12.40 o 
   3  10   9      165.25      185.47     12.25 o 
  -6  11   9       75.22      100.30     20.57 o 
  -5  11   9       11.64       16.49      4.26 o 
  -4  11   9       30.11       22.45      4.51 o 
  -3  11   9        0.18        5.90      4.07 o 
  -2  11   9       20.89       14.24      3.70 o 
  -1  11   9       83.20       65.37      8.99 o 
   0  11   9      107.56      109.62     11.32 o 
   1  11   9       14.11        6.42      4.22 o 
   2  11   9        0.00       10.86      5.00 o 
  -4  12   9       24.14       16.19      6.34 o 
  -3  12   9        1.99        4.09      4.21 o 
  -2  12   9       30.95       23.31      5.10 o 
  -1  12   9       23.85       14.81      4.98 o 
   0  12   9        4.83        6.39      8.60 o 
 -11   0  10       49.36       39.06      8.90 o 
 -10   0  10       71.93       75.96      9.04 o 
  -9   0  10       78.37       94.66      9.86 o 
  -8   0  10      238.11      254.16     13.38 o 
  -7   0  10       31.51       38.07      6.02 o 
  -6   0  10       95.97       70.37      8.16 o 
  -5   0  10      133.03      141.60     11.53 o 
  -4   0  10       35.72       21.04      6.70 o 
  -3   0  10      462.32      537.17     29.84 o 
  -2   0  10       77.88       71.15     14.95 o 
  -1   0  10        4.13       -5.46      8.63 o 
   0   0  10       74.72       67.04     17.47 o 
   1   0  10      340.70      366.87     21.60 o 
   2   0  10      588.90      650.14     32.00 o 
   3   0  10       75.06       72.82     11.74 o 
   4   0  10        1.04       10.50     13.30 o 
   5   0  10       24.02        7.29      9.97 o 
   6   0  10        0.06       14.25     16.79 o 
 -11   1  10       25.67       14.82      5.36 o 
 -10   1  10       18.07       16.76      3.26 o 
  -9   1  10       31.20       29.11      3.68 o 
  -8   1  10        0.28        5.96      5.22 o 
  -7   1  10        0.01       -1.93      3.93 o 
  -6   1  10      299.44      265.18      9.68 o 
  -5   1  10      167.33      179.65      9.07 o 
  -4   1  10       69.84       79.15      7.10 o 
  -3   1  10       94.48       92.68      6.45 o 
  -2   1  10        0.73       10.84      9.53 o 
  -1   1  10       73.66       89.30      8.54 o 
   0   1  10      164.56      162.11     11.82 o 
   1   1  10       39.32       34.04      5.79 o 
   2   1  10       12.38       12.33      3.93 o 
   3   1  10        4.05        7.89      6.66 o 
   4   1  10      255.73      204.32     16.50 o 
   5   1  10        5.37        9.90      4.53 o 
   6   1  10        0.04        5.64      4.59 o 
 -11   2  10       17.41       18.64      6.11 o 
 -10   2  10       17.27       20.72      4.95 o 
  -9   2  10       21.38       15.90      3.99 o 
  -8   2  10       53.10       57.68      5.41 o 
  -7   2  10      128.12      104.83      8.29 o 
  -6   2  10      113.24       99.51      6.55 o 
  -5   2  10       76.74       71.90      7.14 o 
  -4   2  10      176.04      182.34     10.54 o 
  -3   2  10      243.57      239.92     12.18 o 
  -2   2  10      295.26      316.06     13.71 o 
  -1   2  10       35.10       37.93      6.29 o 
   0   2  10      164.69      178.79     11.48 o 
   1   2  10      148.48      139.69     10.80 o 
   2   2  10      105.76      109.30      9.77 o 
   3   2  10        5.34       10.99      5.73 o 
   4   2  10        0.45        7.59      4.75 o 
   5   2  10        0.68       14.21      4.35 o 
   6   2  10        0.83       12.12      5.08 o 
 -11   3  10       90.81       73.29     10.62 o 
 -10   3  10       24.14       16.80      3.82 o 
  -9   3  10       46.39       22.12      4.25 o 
  -8   3  10       26.13       21.51      3.67 o 
  -7   3  10      182.05      154.89     11.13 o 
  -6   3  10      112.03       97.86      7.63 o 
  -5   3  10       67.22       69.01      6.42 o 
  -4   3  10      150.00      150.11      8.90 o 
  -3   3  10      109.08      112.66      7.69 o 
  -2   3  10       73.43       78.83      7.78 o 
  -1   3  10       55.30       55.18     10.07 o 
   0   3  10      198.36      200.71     14.85 o 
   1   3  10        1.82        6.22      3.64 o 
   2   3  10        5.68       10.79      3.00 o 
   3   3  10       42.86       48.21      8.60 o 
   4   3  10       17.81       20.57      4.03 o 
   5   3  10        0.00        4.96      7.72 o 
   6   3  10        0.32        5.08      6.04 o 
 -11   4  10       17.66       20.70      5.58 o 
 -10   4  10      108.67      115.54     10.08 o 
  -9   4  10       44.33       31.10      4.97 o 
  -8   4  10       15.57       16.56      3.76 o 
  -7   4  10       18.56       13.86      3.49 o 
  -6   4  10       53.85       56.63      6.57 o 
  -5   4  10       28.57       16.61      3.06 o 
  -4   4  10     1094.66     1125.32     26.48 o 
  -3   4  10        5.90        9.66      2.86 o 
  -2   4  10      166.05      173.44     11.03 o 
  -1   4  10      229.79      241.14     12.73 o 
   0   4  10      124.53      134.46      9.69 o 
   1   4  10      323.39      347.62     16.46 o 
   2   4  10        7.55       13.16      4.21 o 
   3   4  10       21.78       21.95      5.71 o 
   4   4  10       10.46       15.98      5.97 o 
   5   4  10        0.24       13.49      4.14 o 
 -10   5  10        6.34        7.16      4.26 o 
  -9   5  10       38.35       31.47      6.81 o 
  -8   5  10        1.98       10.42      3.77 o 
  -7   5  10       51.42       37.42      5.09 o 
  -6   5  10        8.53        9.44      3.30 o 
  -5   5  10       21.80       20.46      3.90 o 
  -4   5  10      443.50      466.51     15.97 o 
  -3   5  10      436.55      426.96     13.85 o 
  -2   5  10        8.00       17.76      4.75 o 
  -1   5  10      279.64      308.58     13.30 o 
   0   5  10      345.69      327.42     14.85 o 
   1   5  10        0.11       11.27      4.73 o 
   2   5  10       46.79       44.72      5.81 o 
   3   5  10        5.09        9.28      5.46 o 
   4   5  10        2.08        6.78      4.12 o 
   5   5  10        2.15        2.48      7.75 o 
 -10   6  10        0.13        1.51      6.30 o 
  -9   6  10       29.76       21.25      4.03 o 
  -8   6  10       34.80       18.05      4.71 o 
  -7   6  10        0.75        4.62      4.72 o 
  -6   6  10       82.14       94.85     10.25 o 
  -5   6  10        2.11       11.78      3.95 o 
  -4   6  10       54.92       52.43      6.29 o 
  -3   6  10       20.35       15.72      4.58 o 
  -2   6  10       11.52       17.18      4.36 o 
  -1   6  10      116.06      103.23      8.91 o 
   0   6  10        8.07       22.67      5.78 o 
   1   6  10        0.11       12.28      5.38 o 
   2   6  10       40.61       33.47      7.02 o 
   3   6  10        5.09       -0.02      4.37 o 
   4   6  10       29.54       18.84      4.38 o 
   5   6  10       88.85      105.15     10.73 o 
  -9   7  10       34.63       36.60      5.80 o 
  -8   7  10       10.47       12.14      3.59 o 
  -7   7  10        2.29        3.20      5.48 o 
  -6   7  10        0.75        5.56      4.02 o 
  -5   7  10        7.87        6.62      6.90 o 
  -4   7  10      358.64      373.23     14.03 o 
  -3   7  10      170.16      169.55     10.56 o 
  -2   7  10       54.83       46.90      6.01 o 
  -1   7  10      162.23      175.77     11.48 o 
   0   7  10        9.37       10.17      4.44 o 
   1   7  10       14.98        9.95      7.23 o 
   2   7  10       66.34       48.37      6.99 o 
   3   7  10        1.14        7.45      3.92 o 
   4   7  10       58.48       61.89      8.46 o 
  -9   8  10        2.24       10.43      4.82 o 
  -8   8  10       12.40       13.31      4.15 o 
  -7   8  10       12.34       15.71      4.20 o 
  -6   8  10       94.49       94.21      8.82 o 
  -5   8  10        1.23        4.86      5.79 o 
  -4   8  10       15.83       12.58      3.78 o 
  -3   8  10       34.30       18.45      4.88 o 
  -2   8  10       17.50       19.61      5.22 o 
  -1   8  10       70.10       82.44      8.48 o 
   0   8  10      261.93      270.58     12.44 o 
   1   8  10        2.30        4.75      4.47 o 
   2   8  10        9.93       10.63      3.37 o 
   3   8  10       14.47        4.14      6.15 o 
  -8   9  10        0.63       12.33      4.88 o 
  -7   9  10        7.47       11.06      4.23 o 
  -6   9  10       31.45       40.94      7.62 o 
  -5   9  10        3.95        3.92      3.24 o 
  -4   9  10       27.20       18.34      3.37 o 
  -3   9  10        2.23       13.19      5.96 o 
  -2   9  10       46.11       36.86      6.52 o 
  -1   9  10       79.24       85.07     10.58 o 
   0   9  10       41.02       33.57      6.99 o 
   1   9  10        0.16        2.30      4.65 o 
   2   9  10       15.23       16.86      4.59 o 
   3   9  10        0.51       12.92      4.67 o 
  -7  10  10       62.76       73.11      8.04 o 
  -6  10  10       11.56       16.25      3.50 o 
  -5  10  10        2.39        6.40      3.07 o 
  -4  10  10        0.05       13.37      4.86 o 
  -3  10  10        0.00        7.64      4.23 o 
  -2  10  10      223.28      249.02     13.07 o 
  -1  10  10        4.56        1.59      5.23 o 
   0  10  10        6.73        9.19      5.70 o 
   1  10  10       11.77       14.87      4.30 o 
  -5  11  10        0.29       15.68     11.24 o 
  -4  11  10       15.82       15.66      4.03 o 
  -3  11  10        7.77       13.42      3.10 o 
  -2  11  10       25.91       31.04      5.78 o 
  -1  11  10        1.07       11.26      7.65 o 
   0  11  10       12.83        5.76      6.30 o 
 -10   1  11        0.03        7.19      5.61 o 
  -9   1  11       14.70       13.85      3.47 o 
  -8   1  11        1.38        7.09      5.39 o 
  -7   1  11       30.31       22.16      4.38 o 
  -6   1  11       13.85       17.81      4.04 o 
  -5   1  11      116.54      113.63      9.17 o 
  -4   1  11       97.72      115.23      9.20 o 
  -3   1  11       19.27       13.49      5.60 o 
  -2   1  11      115.07      126.22     10.11 o 
  -1   1  11        7.98        3.92      6.40 o 
   0   1  11       10.03       20.54      4.98 o 
   1   1  11        5.90        9.20      2.89 o 
   2   1  11       63.04       65.54     10.87 o 
   3   1  11       52.32       41.64      8.03 o 
   4   1  11       58.63       52.11      8.12 o 
   5   1  11       20.37       21.59      3.58 o 
 -10   2  11        0.38       -2.28      4.89 o 
  -9   2  11       27.34       10.93      4.68 o 
  -8   2  11       35.56       35.95      6.96 o 
  -7   2  11        9.54        9.09      4.95 o 
  -6   2  11       36.50       42.46      6.74 o 
  -5   2  11       84.82       72.18      8.73 o 
  -4   2  11      120.88      120.07     11.97 o 
  -3   2  11        1.60       -3.58      5.53 o 
  -2   2  11       38.90       36.75      5.29 o 
  -1   2  11        3.20       13.05      4.16 o 
   0   2  11       46.15       37.00      8.61 o 
   1   2  11        1.47       10.53      5.45 o 
   2   2  11       24.44       17.96      4.20 o 
   3   2  11        9.94       24.45      5.46 o 
   4   2  11       25.56       26.36      6.70 o 
   5   2  11       25.57       16.96      5.09 o 
 -10   3  11        3.33        7.11      5.84 o 
  -9   3  11        5.60       12.66      3.43 o 
  -8   3  11       11.81       19.53      4.62 o 
  -7   3  11      135.16      122.28     11.21 o 
  -6   3  11        0.00        7.82      4.52 o 
  -5   3  11       93.25       74.21      8.52 o 
  -4   3  11       99.51       95.00     12.05 o 
  -3   3  11        4.44       10.95      4.48 o 
  -2   3  11       97.20      103.85      9.02 o 
  -1   3  11        9.27       18.35      4.63 o 
   0   3  11       12.83       11.10      5.06 o 
   1   3  11        2.49        9.27     12.27 o 
   2   3  11       22.92       22.46      4.50 o 
   3   3  11        9.02       15.71      5.60 o 
   4   3  11       15.18       27.51      4.85 o 
 -10   4  11        0.63        6.16      4.75 o 
  -9   4  11        0.33        5.45      4.44 o 
  -8   4  11        5.13        8.73      4.46 o 
  -7   4  11       13.62       17.19      4.08 o 
  -6   4  11       44.24       38.09      6.80 o 
  -5   4  11       24.44       26.54      5.72 o 
  -4   4  11      402.91      452.78     17.29 o 
  -3   4  11       30.58       38.59     10.17 o 
  -2   4  11      236.43      250.05     13.65 o 
  -1   4  11      290.53      294.47     14.02 o 
   0   4  11       31.67       37.72      7.08 o 
   1   4  11        7.10       14.09      3.55 o 
   2   4  11       48.43       39.66     10.02 o 
   3   4  11       20.68       20.92      3.91 o 
   4   4  11       31.89       26.18      5.36 o 
 -10   5  11       17.55       27.73      7.55 o 
  -9   5  11        0.08       -0.18      4.06 o 
  -8   5  11       17.09       15.39      4.82 o 
  -7   5  11        5.80       12.09      6.08 o 
  -6   5  11        0.00        6.10      7.22 o 
  -5   5  11       25.95       25.85      5.30 o 
  -4   5  11      213.80      217.05     11.80 o 
  -3   5  11       53.58       62.02      8.57 o 
  -2   5  11      257.17      267.92     13.50 o 
  -1   5  11       12.23       15.02      5.60 o 
   0   5  11      170.73      165.11     11.74 o 
   1   5  11      117.07      103.96      9.07 o 
   2   5  11       83.45       68.04      8.14 o 
   3   5  11       21.46       24.93      5.40 o 
   4   5  11        0.11        4.43      6.14 o 
  -9   6  11        9.19       16.17      4.53 o 
  -8   6  11        3.04        6.92      3.62 o 
  -7   6  11       85.21       91.87      8.44 o 
  -6   6  11        1.14        9.68      4.93 o 
  -5   6  11       87.39       88.54      8.43 o 
  -4   6  11       32.70       31.06      5.75 o 
  -3   6  11       88.54       98.91     11.71 o 
  -2   6  11      271.99      296.46     14.38 o 
  -1   6  11      890.31      955.90     31.18 o 
   0   6  11        1.56       12.45      4.84 o 
   1   6  11      102.20      102.61      9.66 o 
   2   6  11       17.76       14.05      6.13 o 
   3   6  11       13.39       19.88      4.42 o 
  -8   7  11       17.24       14.65      5.39 o 
  -7   7  11        4.15        6.51      3.95 o 
  -6   7  11       30.51       20.11      6.36 o 
  -5   7  11        0.37        4.69      3.85 o 
  -4   7  11       20.59       10.67      3.84 o 
  -3   7  11       45.99       42.92     10.11 o 
  -2   7  11        0.23       12.01      4.58 o 
  -1   7  11       10.20       20.53      5.83 o 
   0   7  11        3.67        9.51      3.50 o 
   1   7  11        0.43       -1.71      5.10 o 
   2   7  11        9.49       12.53      6.54 o 
   3   7  11        0.41        9.41      6.02 o 
  -8   8  11       11.06       10.47      3.77 o 
  -7   8  11        7.01       10.36      5.10 o 
  -6   8  11        9.04        9.00      4.73 o 
  -5   8  11        7.69        7.49      6.61 o 
  -4   8  11        2.31        8.74      3.84 o 
  -3   8  11        1.41        8.39      3.26 o 
  -2   8  11       63.51       60.79     12.13 o 
  -1   8  11        0.80        8.97      3.73 o 
   0   8  11        5.94        6.25      5.64 o 
   1   8  11       37.64       34.69      6.48 o 
   2   8  11        0.74       13.22      3.87 o 
  -6   9  11        2.71        3.48      5.42 o 
  -5   9  11        0.13        7.26      4.39 o 
  -4   9  11       41.47       29.30      5.82 o 
  -3   9  11        0.26       15.12      4.59 o 
  -2   9  11        3.17       16.75      6.00 o 
  -1   9  11       57.08       53.85      8.12 o 
   0   9  11       22.96       17.89      5.12 o 
   1   9  11        9.32       19.98      4.95 o 
  -5  10  11        0.53        9.62      3.38 o 
  -4  10  11       21.33       23.51      5.53 o 
  -3  10  11       25.83       21.04      5.93 o 
  -2  10  11        9.81       15.01      4.32 o 
  -1  10  11       58.51       33.20      6.35 o 
 -10   0  12       66.72       64.40     11.96 o 
  -9   0  12       55.41       66.72     14.37 o 
  -8   0  12       24.71       20.48      5.52 o 
  -7   0  12      140.72      172.64     17.37 o 
  -6   0  12      172.31      201.00     16.31 o 
  -5   0  12       36.20       45.62      9.42 o 
  -4   0  12      470.56      511.44     24.11 o 
  -3   0  12      116.61      142.37     15.85 o 
  -2   0  12      311.00      326.58     23.92 o 
  -1   0  12        3.89        8.65      7.52 o 
   0   0  12        8.82       16.87      8.08 o 
   1   0  12        2.53       16.81      7.88 o 
   2   0  12       13.43        5.27      7.62 o 
   3   0  12       81.00       50.44     16.34 o 
 -10   1  12        1.72        5.21      6.40 o 
  -9   1  12        0.13        2.71      6.03 o 
  -8   1  12      112.04      113.27     11.22 o 
  -7   1  12        1.55       -1.92      6.74 o 
  -6   1  12        0.93        8.54      4.73 o 
  -5   1  12        6.15       14.11      5.00 o 
  -4   1  12       89.77       96.28      9.65 o 
  -3   1  12      418.86      462.44     17.28 o 
  -2   1  12        0.00       10.98      6.65 o 
  -1   1  12        7.72        8.90      4.88 o 
   0   1  12       51.85       44.25      7.05 o 
   1   1  12       34.97       30.67      6.07 o 
   2   1  12       45.87       46.28      7.62 o 
   3   1  12        7.28       11.47      8.93 o 
 -10   2  12        8.24       13.64      4.96 o 
  -9   2  12        2.74        3.80      5.90 o 
  -8   2  12       30.80       22.43      4.02 o 
  -7   2  12       20.13       14.56      4.18 o 
  -6   2  12       37.46       37.72      7.91 o 
  -5   2  12      156.20      149.99     11.52 o 
  -4   2  12        6.63       15.67      4.13 o 
  -3   2  12        4.36       14.11      3.15 o 
  -2   2  12      234.96      259.31     14.16 o 
  -1   2  12        7.06        9.51      4.28 o 
   0   2  12        6.88        4.04      4.17 o 
   1   2  12       13.59       13.53      4.83 o 
   2   2  12       49.55       38.99      7.08 o 
   3   2  12        5.72       11.87      6.01 o 
  -9   3  12        5.11       11.82      6.45 o 
  -8   3  12       27.46       24.09      4.27 o 
  -7   3  12        5.50       14.83      8.47 o 
  -6   3  12        6.32        8.90      4.52 o 
  -5   3  12       41.67       39.51      6.18 o 
  -4   3  12       12.50        5.02      5.98 o 
  -3   3  12       69.79       61.05      9.31 o 
  -2   3  12       78.75       81.80     12.66 o 
  -1   3  12       27.63       19.51      5.91 o 
   0   3  12        0.49        3.38      4.80 o 
   1   3  12        2.43       10.53      5.07 o 
   2   3  12        4.89       21.51      8.81 o 
   3   3  12        2.71        6.41      7.35 o 
  -9   4  12        7.67        8.78      7.05 o 
  -8   4  12       13.36       11.55      4.26 o 
  -7   4  12        1.31        2.85      6.02 o 
  -6   4  12        3.41        5.92      8.74 o 
  -5   4  12        5.31        9.88      7.45 o 
  -4   4  12        2.74        4.85      3.42 o 
  -3   4  12      122.03      131.54     10.84 o 
  -2   4  12      213.62      226.95     13.35 o 
  -1   4  12        0.05        7.15      3.94 o 
   0   4  12       38.52       37.25      8.44 o 
   1   4  12       35.51       36.69      8.09 o 
   2   4  12       46.45       55.18     11.62 o 
   3   4  12       26.44       22.54      7.16 o 
  -9   5  12       21.82       19.18      4.49 o 
  -8   5  12        1.81       16.04      4.61 o 
  -7   5  12        9.99       13.90      6.46 o 
  -6   5  12        0.09        9.17      4.08 o 
  -5   5  12       42.27       32.84      6.32 o 
  -4   5  12        1.47       11.03      6.66 o 
  -3   5  12        5.01       13.03      4.21 o 
  -2   5  12      275.94      310.20     15.98 o 
  -1   5  12      370.80      409.69     16.99 o 
   0   5  12       59.59       57.21      8.00 o 
   1   5  12      303.67      313.15     15.83 o 
   2   5  12       30.12       30.46      5.71 o 
  -8   6  12        0.62        6.19      4.58 o 
  -7   6  12       56.61       47.87      8.41 o 
  -6   6  12        6.27       13.63      5.26 o 
  -5   6  12       35.77       43.00      7.05 o 
  -4   6  12        1.22        7.24      3.89 o 
  -3   6  12       10.24       10.62      5.85 o 
  -2   6  12      152.65      180.90     18.26 o 
  -1   6  12        0.91       12.25      4.33 o 
   0   6  12        3.68        3.66      4.52 o 
   1   6  12       18.90       14.63      6.19 o 
   2   6  12        0.38        3.48      7.27 o 
  -7   7  12       10.56       15.31      3.04 o 
  -6   7  12       24.75       19.66      5.53 o 
  -5   7  12       54.68       43.33     10.91 o 
  -4   7  12        4.87        1.29      4.18 o 
  -3   7  12       21.71       18.12      6.00 o 
  -2   7  12       16.63       20.76      5.08 o 
  -1   7  12       34.90       28.34      5.50 o 
   0   7  12        9.79        4.32      5.65 o 
   1   7  12      105.56      108.16     16.69 o 
  -6   8  12       21.03       16.61      4.30 o 
  -5   8  12       37.64       33.04      6.11 o 
  -4   8  12        8.57       17.83      5.75 o 
  -3   8  12        0.45        1.36      5.60 o 
  -2   8  12        2.31        9.91      4.77 o 
  -1   8  12        0.02        8.96      3.87 o 
   0   8  12        8.83        6.67      9.00 o 
  -3   9  12        4.41        8.19      6.93 o 
  -9   1  13        8.37       14.78      3.27 o 
  -8   1  13        1.15       19.61      4.82 o 
  -7   1  13        3.62        7.80      4.17 o 
  -6   1  13        5.79        5.83      5.21 o 
  -5   1  13       32.43       26.60      5.78 o 
  -4   1  13        1.16       13.59      3.92 o 
  -3   1  13        7.15       14.30      6.37 o 
  -2   1  13      172.67      192.19     13.58 o 
  -1   1  13       20.18       25.64      4.77 o 
   0   1  13        9.08       15.58      3.41 o 
   1   1  13        8.26       13.07      6.87 o 
   2   1  13        3.78        6.83      5.84 o 
  -8   2  13        3.32       -1.46      5.37 o 
  -7   2  13        6.07       14.52      4.52 o 
  -6   2  13       58.87       58.08      8.86 o 
  -5   2  13       15.71        9.42      3.62 o 
  -4   2  13       82.06       94.40     10.13 o 
  -3   2  13       27.42       11.41      6.57 o 
  -2   2  13        0.02        6.39      7.64 o 
  -1   2  13       39.16       31.47      5.18 o 
   0   2  13        0.22        8.15      7.08 o 
   1   2  13       11.79       10.89      4.67 o 
   2   2  13        0.00       11.52      4.06 o 
  -8   3  13        1.69       -0.61      5.41 o 
  -7   3  13        1.63       18.91      5.73 o 
  -6   3  13        3.96       13.05      4.16 o 
  -5   3  13       36.33       33.02      8.41 o 
  -4   3  13        8.35        8.94      5.10 o 
  -3   3  13        0.18       -6.54      6.54 o 
  -2   3  13       26.02       20.43      5.77 o 
  -1   3  13        9.54       12.63      8.10 o 
   0   3  13       10.52       13.94      5.94 o 
   1   3  13        4.77        6.22      4.84 o 
  -8   4  13        6.46        8.21      5.71 o 
  -7   4  13        0.43        8.09      5.04 o 
  -6   4  13        3.55        6.62      8.08 o 
  -5   4  13        0.88        7.24      4.48 o 
  -4   4  13        6.10        9.86      6.11 o 
  -3   4  13       11.89       15.36      5.67 o 
  -2   4  13       57.62       37.65      7.33 o 
  -1   4  13        4.75        7.85      9.13 o 
   0   4  13       31.21       17.46      7.45 o 
   1   4  13      185.97      202.48     14.54 o 
  -7   5  13        0.14        9.40      4.03 o 
  -6   5  13       57.49       53.06      7.55 o 
  -5   5  13       19.90       19.00      7.01 o 
  -4   5  13        0.25        1.03      6.04 o 
  -3   5  13        0.40        3.80      3.71 o 
  -2   5  13      143.86      155.40     15.89 o 
  -1   5  13        0.37        9.53      3.91 o 
   0   5  13      201.28      214.32     15.98 o 
  -6   6  13        2.93       15.10      4.00 o 
  -5   6  13       12.34       10.21      4.64 o 
  -4   6  13       12.30       16.09      5.36 o 
  -3   6  13       50.30       42.42      5.92 o 
  -2   6  13       13.84       17.95      6.74 o 
  -1   6  13        9.59       16.22      3.74 o 
  -5   7  13        0.21        4.98      5.05 o 
  -4   7  13       14.27        8.01      5.91 o 
  -3   7  13        0.00        0.82      4.30 o 
  -2   7  13        4.11        3.24      3.78 o 
  -7   0  14       28.68       21.61      4.89 o 
  -6   0  14        6.94       14.89      5.82 o 
  -5   0  14      304.50      329.54     23.06 o 
  -4   0  14       55.08       37.23      8.57 o 
  -3   0  14       83.77       68.20     16.94 o 
  -2   0  14       13.46       17.14      5.24 o 
  -1   0  14       12.51        5.11      9.57 o 
   0   0  14       64.39       79.08     13.24 o 
  -7   1  14        2.24       10.87      4.74 o 
  -6   1  14      132.97      153.32     14.74 o 
  -5   1  14        1.61        3.54     10.42 o 
  -4   1  14       61.46       51.94      9.10 o 
  -3   1  14      117.98      109.76     12.23 o 
  -2   1  14       48.55       38.19      6.45 o 
  -1   1  14       19.39       20.70      5.31 o 
  -7   2  14        5.81        3.84     16.19 o 
  -6   2  14        2.54        3.80      5.36 o 
  -5   2  14        6.08       11.17      6.04 o 
  -4   2  14        0.55        7.41      6.36 o 
  -3   2  14        4.83        6.64      4.17 o 
  -2   2  14       20.38       21.03      5.42 o 
  -1   2  14        2.23        8.29      6.25 o 
  -6   3  14       64.67       54.44      9.84 o 
  -5   3  14        7.36        7.29      6.68 o 
  -4   3  14        2.33       12.18      5.76 o 
  -3   3  14        0.00       -6.78      6.78 o 
  -2   3  14        5.44       10.67      5.94 o 
  -1   3  14        4.21        7.45      7.64 o 
  -5   4  14        3.65        8.63      5.81 o 
  -4   4  14        8.03       19.25      4.69 o 
  -3   4  14        7.77        9.64      5.66 o 
  -2   4  14        0.38       13.48      4.93 o 
                                                 
